# Supplementary material for: Acanoides gen. n., a new spider genus from China with a note on the taxonomic status of Acanthoneta Eskov & Marusik, 1992 (Araneae, Linyphiidae, Micronetinae)
Source: Zookeys. 2014 Jan 30;(375):75–99. doi: 10.3897/zookeys.375.6116 (PMC3921563; doi:10.3897/zookeys.375.6116)
Supplement: XML Treatment for Acanoides [file zookeys.375.6116-treatment1.xml]

<!DOCTYPE tp:taxon-treatment
  PUBLIC "-//TaxonX//DTD Taxonomic Treatment Publishing DTD v0 20100105//EN" "tax-treatment-NSO.dtd">
<tp:taxon-treatment xmlns:tp="http://www.plazi.org/taxpub"><tp:treatment-meta><mixed-citation publication-type="journal"><person-group><name><surname>Sun</surname><given-names>Ning</given-names></name><name><surname>Marusik</surname><given-names>Yuri M.</given-names></name><name><surname>Tu</surname><given-names>Lihong</given-names></name></person-group><article-title><italic>Acanoides</italic> gen. n., a new spider genus from China with a note on the taxonomic status of <italic>Acanthoneta</italic> Eskov &amp; Marusik, 1992 (Araneae, Linyphiidae, Micronetinae)</article-title><source>Zookeys</source><day>30</day><month>1</month><year>2014</year><volume>2014</volume><issue>375</issue><fpage>75</fpage><lpage>99</lpage><pub-id pub-id-type="doi">10.3897/zookeys.375.6116</pub-id></mixed-citation></tp:treatment-meta><tp:nomenclature><tp:taxon-name>
                            <tp:taxon-name-part taxon-name-part-type="genus">Acanoides</tp:taxon-name-part>
                            <object-id xmlns:xlink="http://www.w3.org/1999/xlink" content-type="zoobank" xlink:type="simple">http://zoobank.org/4632240B-5228-4EB7-A1BC-CBD9176FEC2B</object-id>
                            <object-id xmlns:xlink="http://www.w3.org/1999/xlink" xlink:type="simple">http://species-id.net/wiki/Acanoides</object-id>
                        </tp:taxon-name><tp:taxon-status xmlns:xlink="http://www.w3.org/1999/xlink" xlink:type="simple">gen. n.</tp:taxon-status></tp:nomenclature><tp:treatment-sec sec-type="Type species"><title>Type species.</title><p><italic><tp:taxon-name>Acanoides beijingensis</tp:taxon-name></italic> sp. n.</p></tp:treatment-sec><tp:treatment-sec sec-type="Composition"><title>Composition.</title><p>Two species, <italic><tp:taxon-name>Acanoides beijingensis</tp:taxon-name></italic> sp. n. and <italic><tp:taxon-name>Acanoides hengshanensis</tp:taxon-name></italic> (Chen &amp; Yin, 2000) comb. n.</p></tp:treatment-sec><tp:treatment-sec sec-type="Diagnosis"><title>Diagnosis.</title><p>The males of <italic><tp:taxon-name>Acanoides</tp:taxon-name></italic> gen. n. can be distinct from <italic><tp:taxon-name>Acanthoneta</tp:taxon-name></italic> by the sharp embolus proper, the slender lamella characteristica unbranched, and by the Fickert’s gland located in the membranous area outside the radix (<xref ref-type="fig" rid="F2">Figs 2D</xref>, <xref ref-type="fig" rid="F3">3D</xref>). The females can be distinguished by the ventrally folded extensible epigynal basal part (<xref ref-type="fig" rid="F2">Figs 2F</xref>, <xref ref-type="fig" rid="F3">3F</xref>).</p></tp:treatment-sec><tp:treatment-sec sec-type="Description"><title>Description.</title><p>Male total length 2.34–2.73; female total length 2.10–2.42. Carapace yellowish-brown. Male carapace unmodified. AMEs smallest, others subequal; from the dorsal view AER recurved, PER straight, eyes separated by AMEd, ALE and PLE juxtaposed. Chelicerae medium-sized, with strong stridulatory ridges, female fang groove with three promarginal and three retromarginal teeth in <italic><tp:taxon-name>Acanoides beijingensis</tp:taxon-name></italic> sp. n., and two promarginal and two retromarginal teeth in <italic><tp:taxon-name>Acanoides hengshanensis</tp:taxon-name></italic>. Chaetotaxy: Ti I–IV: 2-2-2-2; Mt I–IV: 1-1-1-1; Mt I of males with two rows of ventral bristles, one prolateral, one retrolateral (<xref ref-type="fig" rid="F1">Fig. 1C</xref>, <xref ref-type="fig" rid="F1">1D</xref>); Tm I about 0.25, Tm IV absent. Both species have a haplotracheate system.</p><fig id="F1" position="float" orientation="portrait"><label>Figure 1.</label><caption><p><italic><tp:taxon-name>Acanoides beijingensis</tp:taxon-name></italic> sp. n. (<bold>A–C</bold>) and <italic><tp:taxon-name>Acanoides hengshanensis</tp:taxon-name></italic> (<bold>D–F</bold>). <bold>A</bold> male, dorsal <bold>B</bold> female, dorsal <bold>C</bold> male, lateral, rectangle indicates ventrolateral rows of bristles on Mt I <bold>D</bold> male, lateral, rectangle indicates ventrolateral rows of bristles on Mt I <bold>E</bold> male, dorsal <bold>F</bold> female, dorsal. [Scale bars: mm].</p></caption><graphic xmlns:xlink="http://www.w3.org/1999/xlink" xlink:href="ZooKeys-375-075-g001.jpg" position="float" orientation="portrait" xlink:type="simple"/></fig><!--PageBreak--><p><italic>Male palp</italic> (<xref ref-type="fig" rid="F2">Figs 2A–E</xref>, <xref ref-type="fig" rid="F3">3A–E</xref>, <xref ref-type="fig" rid="F4">4A–B</xref>, <xref ref-type="fig" rid="F5">5A–B</xref>). Cymbium with proximal apophysis. Paracymbium medium to large-sized, with one tooth on lateral margin. Distal suprategular apophysis not modified as pit hook, or absent. Embolic division: radix long and narrow, Fickert’s gland located in the membranous area connecting radix and embolus; embolus wide and strongly sclerotized with serrated area, embolus proper sharp with a thumb and an apex at each side; lamella characteristica unbranched, long and narrow with sharp sclerotized apex, almost parallel to radix; terminal apophysis with distal membrane.</p><fig id="F2" position="float" orientation="portrait"><label>Figure 2.</label><caption><p><italic><tp:taxon-name>Acanoides beijingensis</tp:taxon-name></italic> sp. n. <bold>A</bold> male palp, prolateral <bold>B</bold> male palp, prolateral, with embolic division removed <bold>C</bold> male palp, retrolateral <bold>D</bold> embolic division, ventral <bold>E</bold> embolic division, dorsal <bold>F</bold> epigynum, ventral <bold>G</bold> epigynum, dorsal <bold>H</bold> epigynum, lateral. CG copulatory groove; CO copulatory opening; DP dorsal plate; EA extensible area of epigynal basal part; EM embolic membrane; EP embolus proper; FG fertilization groove; FiG Fickert’s gland; LC lamella characteristica; MP median plate; P paracymbium; PCA proximal cymbial apophysis; R radix; S spermathecae; TA terminal apophysis; TH thumb of embolus; VP ventral plate. [Scale bars: mm].</p></caption><graphic xmlns:xlink="http://www.w3.org/1999/xlink" xlink:href="ZooKeys-375-075-g002.jpg" position="float" orientation="portrait" xlink:type="simple"/></fig><fig id="F3" position="float" orientation="portrait"><label>Figure 3.</label><caption><p><italic><tp:taxon-name>Acanoides hengshanensis</tp:taxon-name></italic>. <bold>A</bold> male palp, prolateral <bold>B</bold> male palp, ventral <bold>C</bold> male palp, retrolateral, arrow indicates pointed tooth on posterolateral margin <bold>D</bold> embolic division, ventral <bold>E</bold> embolic division, dorsal <bold>F</bold> epigynum, ventral <bold>G</bold> epigynum, dorsal. CG copulatory groove; CO copulatory opening; DP dorsal plate; EA extensible area of epigynal basal part; EM embolic membrane; EP embolus proper; FG fertilization groove; FiG Fickert’s gland; LC lamella characteristica; P paracymbium; PCA proximal cymbial apophysis; R radix; S spermatheca; TA terminal apophysis; TH thumb of embolus; VP ventral plate. [Scale bars: mm].</p></caption><graphic xmlns:xlink="http://www.w3.org/1999/xlink" xlink:href="ZooKeys-375-075-g003.jpg" position="float" orientation="portrait" xlink:type="simple"/></fig><fig id="F4" position="float" orientation="portrait"><label>Figure 4.</label><caption><p><italic><tp:taxon-name>Acanoides beijingensis</tp:taxon-name></italic> sp. n. <bold>A</bold> palp (embolic division removed), prolateral <bold>B</bold> palp, retrolateral, arrow indicates half rounded lateral tooth on paracymbium <bold>C</bold> embolic division, ventral <bold>D</bold> embolic division, dorsal <bold>E</bold> detail of D <bold>F</bold> detail of C <bold>G</bold> epigynum, ventral <bold>H</bold> epigynum, dorsal. AX apex of embolus; CG copulatory groove; CO copulatory opening; DM distal membrane of terminal apophysis; DSA distal suprategular apophysis; EA extensible area of epigynal basal part; EM embolic membrane; EP embolus proper; FG fertilization groove; LC lamella characteristica; MP median plate; P paracymbium; PCA proximal cymbial apophysis; R radix; S spermatheca; SE serrated area on embolus; SPT suprategulum; TA terminal apophysis; TH thumb of embolus; VP ventral plate. [Scale bars: mm].</p></caption><graphic xmlns:xlink="http://www.w3.org/1999/xlink" xlink:href="ZooKeys-375-075-g004.jpg" position="float" orientation="portrait" xlink:type="simple"/></fig><fig id="F5" position="float" orientation="portrait"><label>Figure 5.</label><caption><p><italic><tp:taxon-name>Acanoides hengshanensis</tp:taxon-name></italic>. <bold>A</bold> palp (embolic division removed), prolateral <bold>B</bold> palp, retrolateral, arrow indicates pointed tooth on posterolateral margin <bold>C</bold> embolic division, ventral <bold>D</bold> embolic division, dorsal <bold>E</bold> detail of D <bold>F</bold> detail of C <bold>G</bold> epigynum, ventral <bold>H</bold> epigynum, dorsal. AX apex of embolus; CG copulatory groove; CO copulatory opening; DM distal membrane of terminal apophysis; EA extensible area of epigynal basal part; EM embolic membrane; EP embolus proper; FG fertilization groove; LC lamella characteristica; P paracymbium; PCA proximal cymbial apophysis; R radix; S spermatheca; SPT suprategulum; TA terminal apophysis; TH thumb of embolus; VP ventral plate. [Scale bars: mm].</p></caption><graphic xmlns:xlink="http://www.w3.org/1999/xlink" xlink:href="ZooKeys-375-075-g005.jpg" position="float" orientation="portrait" xlink:type="simple"/></fig><p><italic>Epigynum</italic> (<xref ref-type="fig" rid="F2">Figs 2F–H</xref>, <xref ref-type="fig" rid="F3">3F–G</xref>, <xref ref-type="fig" rid="F4">4G–H</xref>, <xref ref-type="fig" rid="F5">5G–H</xref>). Protruding, with deeply wrinkled basal part, extensible and ventrally folded in constricted state. Epigynum well sclerotized, epigynal cavity present (in <italic><tp:taxon-name>Acanoides beijingensis</tp:taxon-name></italic> sp. n.) or absent (in <italic><tp:taxon-name>Acanoides hengshanensis</tp:taxon-name></italic>), both scape and stretcher absent.</p></tp:treatment-sec><tp:treatment-sec sec-type="Etymology"><title>Etymology.</title><p>The genus name, <italic><tp:taxon-name>Acanoides</tp:taxon-name></italic>, is a combination of the first four letters of “<italic><tp:taxon-name>Acanthoneta</tp:taxon-name></italic>” and the last five letters of “Wubanoides”. “-oides” itself in Latin means “similar to”, masculine in gender.</p></tp:treatment-sec><tp:treatment-sec sec-type="Phylogenetics"><title>Phylogenetics.</title><p>Due to limitations of the current dataset the monophyly of <!--PageBreak--><italic><tp:taxon-name>Acanoides</tp:taxon-name></italic> could not be tested explicitly in our phylogenetic analyses, however it is supported by the following four putative synapomorphies: sharp embolus proper, slender and unbranched lamella characteristica, outside radix located Fickert’s gland and ventrally folded extensible epigynal basal part.</p></tp:treatment-sec><tp:treatment-sec sec-type="Distribution"><title>Distribution.</title><p>China (Beijing, Hunan, Hebei) (<xref ref-type="fig" rid="F7">Fig. 7</xref>).</p></tp:treatment-sec><tp:treatment-sec sec-type="Remarks"><title>Remarks.</title><p>The males of <italic><tp:taxon-name>Acanoides</tp:taxon-name></italic> gen. n. have the palp of a “micronetine” type: presence of the Fickert’s gland, the boat-shaped radix, the trunk-like embolus with a pointed proper and a thumb, as well as the well developed terminal apophysis and lamella characteristica (<xref ref-type="bibr" rid="B21">Saaristo and Tanasevitch 1996</xref>). However, these sclerites in <italic><tp:taxon-name>Acanoides</tp:taxon-name></italic> (<xref ref-type="fig" rid="F2">Fig. 2D</xref>) have some features different from the normal “micronetine” type (<xref ref-type="fig" rid="F6">Fig. 6F</xref>, <xref ref-type="bibr" rid="B21">Saaristo and Tanasevitch 1996</xref>): Fickert’s gland is not embedded within the radix, but located in the membranous area connecting the radix and the embolus; and the embolus has a wide, strongly sclerotized body, with a longer and sharper embolus proper, whereas in most “micronetines” the embolus is usually trunk-like with a pointed embolus proper. The male palp of both <italic><tp:taxon-name>Acanoides</tp:taxon-name></italic> and <italic><tp:taxon-name>Acanthoneta</tp:taxon-name></italic>, have a long and slender lamella characteristica parallel to the long radix, but with an additional long and thin branch in <italic><tp:taxon-name>Acanthoneta</tp:taxon-name></italic> (<xref ref-type="fig" rid="F6">Fig. 6F</xref>), unbranched in <italic><tp:taxon-name>Acanoides</tp:taxon-name></italic> (<xref ref-type="fig" rid="F2">Figs 2D</xref>, <xref ref-type="fig" rid="F3">3D</xref>). The epigynum of <italic><tp:taxon-name>Acanthoneta</tp:taxon-name></italic> is in a normal “micronetine” type, with a sigmoid scape surrounded by an epigynal cavity (<xref ref-type="fig" rid="F6">Fig. 6H</xref>), but with an extensible basal part in <italic><tp:taxon-name>Acanoides</tp:taxon-name></italic>.</p><fig id="F6" position="float" orientation="portrait"><label>Figure 6.</label><caption><p><italic><tp:taxon-name>Acanthoneta dokutchaevi</tp:taxon-name></italic> (<bold>A–G</bold>) and <italic><tp:taxon-name>Acanthoneta aggressa</tp:taxon-name></italic> (<bold>H–J</bold>). <bold>A</bold> male, dorsal <bold>B</bold> male, lateral <bold>C</bold> male palp, prolateral <bold>D</bold> male palp, ventral <bold>E</bold> male palp, retrolateral <bold>F</bold> embolic division, ventral <bold>G</bold> embolic division, dorsal <bold>H</bold> epigynum, ventral <bold>I</bold> epigynum, posterior <bold>J</bold> epigynum, lateral (<bold>H–J</bold> photos provided by Don Buckle). EB epigynal basal part; EM embolic membrane; EP embolus proper; FiG Fickert’s gland; LC lamella characteristica; P paracymbium; PCA proximal cymbial apophysis; PH pit hook; R radix; SC scape; ST stretcher; TA terminal apophysis; TH thumb of embolus. [Scale bars: mm].</p></caption><graphic xmlns:xlink="http://www.w3.org/1999/xlink" xlink:href="ZooKeys-375-075-g006.jpg" position="float" orientation="portrait" xlink:type="simple"/></fig><fig id="F7" position="float" orientation="portrait"><label>Figure 7.</label><caption><p>Collecting localities of <italic><tp:taxon-name>Acanoides</tp:taxon-name></italic> species and <italic><tp:taxon-name>Acanthoneta aggressa</tp:taxon-name></italic>, <italic><tp:taxon-name>Acanoides beijingensis</tp:taxon-name></italic> sp. n. (Beijing, Hebei); <italic><tp:taxon-name>Acanoides hengshanensis</tp:taxon-name></italic> (Hunan, Beijing); <italic><tp:taxon-name>Acanthoneta dokutchaevi</tp:taxon-name></italic> (Jilin).</p></caption><graphic xmlns:xlink="http://www.w3.org/1999/xlink" xlink:href="ZooKeys-375-075-g007.jpg" position="float" orientation="portrait" xlink:type="simple"/></fig><p>The result of phylogenetic analysis based on molecular data indicates that <tp:taxon-name>Ipainae</tp:taxon-name> is not a monophyletic group as the movable epigynum independently evolved in <italic><tp:taxon-name>Acanoides</tp:taxon-name></italic> and <italic><tp:taxon-name>Solenysa</tp:taxon-name></italic> (<xref ref-type="app" rid="APP1">Appendix</xref> - <xref ref-type="fig" rid="F8">Fig. S1</xref>). This is also supported by the tracheal characters: haplotracheate type in <italic><tp:taxon-name>Acanoides</tp:taxon-name></italic>, but intermediate type in <italic><tp:taxon-name>Solenysa</tp:taxon-name></italic>, with the median pair extending into the prosoma (<xref ref-type="bibr" rid="B25">Tu and Hormiga 2011</xref>). We infer that the extensible basal part of the epigynum may have also evolved convergently with that in other ipaines. In <italic><tp:taxon-name>Acanoides</tp:taxon-name></italic> it differs by being ventrally folded, while it forms a solenoid in <italic><tp:taxon-name>Solenysa</tp:taxon-name></italic> (Tu &amp; Hormiga, 2011), and folds inwards in other ipaines, e.g. <italic><tp:taxon-name>Ipa</tp:taxon-name></italic> (<xref ref-type="bibr" rid="B15">Saaristo 2007</xref>: fig. 29), <italic><tp:taxon-name>Wubanoides</tp:taxon-name></italic> and <italic><tp:taxon-name>Epibellowia</tp:taxon-name></italic> (<xref ref-type="bibr" rid="B23">Tanasevitch 1996</xref>: figs 7–9). Furthermore, the male palp of typical ipaines has filiform embolus proper (<xref ref-type="bibr" rid="B15">Saaristo 2007</xref>: fig. 7; <xref ref-type="bibr" rid="B23">Tanasevitch 1996</xref>: figs 1, 4) much longer than that of <italic><tp:taxon-name>Acanoides</tp:taxon-name></italic> (<xref ref-type="fig" rid="F2">Fig. 2D</xref>).</p></tp:treatment-sec><tp:treatment-sec><!--Section generated to contain objects referenced in tp:taxon-treatment.--><app id="APP1"><title>Appendix</title><fig id="F8" position="float" orientation="portrait"><label>Figure S1.</label><caption><p>Linyphiid phylogeny resulting from Maximum Likelihood analysis based on molecular data. Numbers at the nodes are bootstrap value. Branches in color indicate the four robustly supported clades within linyphiids: <bold>S</bold> <italic><tp:taxon-name>Stemonyphantes</tp:taxon-name></italic> clade (blue) <bold>L1</bold> “linyphiines”-1 clade (pale green) <bold>L2</bold> “linyphiines-2” clade (dark blue) <bold>ME</bold> “micronetines-erigonines” clade (red, with “Distal erigonines” clade in green). Taxa in different colors sampled from different groups: grey, outgroup; blue, <tp:taxon-name>Stemonyphantinae</tp:taxon-name>; pale green, <tp:taxon-name>Linyphiinae</tp:taxon-name>; dark blue, <tp:taxon-name>Mynogleninae</tp:taxon-name>; pink, <tp:taxon-name>Dubiaraneinae</tp:taxon-name>; black, <tp:taxon-name>Micronetinae</tp:taxon-name>; red, <tp:taxon-name>Ipainae</tp:taxon-name>, <italic><tp:taxon-name>Acanthoneta</tp:taxon-name></italic> and <italic><tp:taxon-name>Acanoides</tp:taxon-name></italic> gen. n.; green, <tp:taxon-name>Erigoninae</tp:taxon-name>. Red stars indicate the two out-group taxa: cyatholipid <italic><tp:taxon-name>Alaranea</tp:taxon-name></italic> and theridiosomatid <italic><tp:taxon-name>Theridiosoma</tp:taxon-name></italic> embedded within <tp:taxon-name>Linyphiidae</tp:taxon-name>.</p></caption><graphic xmlns:xlink="http://www.w3.org/1999/xlink" xlink:href="ZooKeys-375-075-g008.jpg" position="float" orientation="portrait" xlink:type="simple"/></fig><table-wrap id="T1" position="float" orientation="portrait"><label>Table S1.</label><caption><p>GenBank accession numbers. Data of the taxa labeled with “#” are newly sequenced; the taxa labeled with “*” come from <xref ref-type="bibr" rid="B2">Arnedo et al. 2009</xref>.</p></caption><table><tbody><tr><th rowspan="1" colspan="1">Family</th><th rowspan="1" colspan="1">Genus Species</th><th rowspan="1" colspan="1">16s</th><th rowspan="1" colspan="1">18s</th><th rowspan="1" colspan="1">28s</th><th rowspan="1" colspan="1">COI</th><th rowspan="1" colspan="1">H3</th></tr><tr><td rowspan="1" colspan="1"><tp:taxon-name>Araneidae</tp:taxon-name></td><td rowspan="1" colspan="1"><italic><tp:taxon-name>Argiope trifasciata</tp:taxon-name></italic></td><td rowspan="1" colspan="1"/><td rowspan="1" colspan="1"><ext-link xmlns:xlink="http://www.w3.org/1999/xlink" ext-link-type="uri" xlink:href="http://www.ncbi.nlm.nih.gov/nuccore/FJ525386" xlink:type="simple">FJ525386</ext-link></td><td rowspan="1" colspan="1"><ext-link xmlns:xlink="http://www.w3.org/1999/xlink" ext-link-type="uri" xlink:href="http://www.ncbi.nlm.nih.gov/nuccore/FJ525368" xlink:type="simple">FJ525368</ext-link></td><td rowspan="1" colspan="1"><ext-link xmlns:xlink="http://www.w3.org/1999/xlink" ext-link-type="uri" xlink:href="http://www.ncbi.nlm.nih.gov/nuccore/FJ525316" xlink:type="simple">FJ525316</ext-link></td><td rowspan="1" colspan="1"><ext-link xmlns:xlink="http://www.w3.org/1999/xlink" ext-link-type="uri" xlink:href="http://www.ncbi.nlm.nih.gov/nuccore/FJ525335" xlink:type="simple">FJ525335</ext-link></td></tr><tr><td rowspan="1" colspan="1"><tp:taxon-name>Cyatholipidae</tp:taxon-name></td><td rowspan="1" colspan="1"><italic><tp:taxon-name>Alaranea merina</tp:taxon-name></italic>*</td><td rowspan="1" colspan="1"><ext-link xmlns:xlink="http://www.w3.org/1999/xlink" ext-link-type="uri" xlink:href="http://www.ncbi.nlm.nih.gov/nuccore/AY230942" xlink:type="simple">AY230942</ext-link></td><td rowspan="1" colspan="1"><ext-link xmlns:xlink="http://www.w3.org/1999/xlink" ext-link-type="uri" xlink:href="http://www.ncbi.nlm.nih.gov/nuccore/AY230890" xlink:type="simple">AY230890</ext-link></td><td rowspan="1" colspan="1"><ext-link xmlns:xlink="http://www.w3.org/1999/xlink" ext-link-type="uri" xlink:href="http://www.ncbi.nlm.nih.gov/nuccore/AY231074" xlink:type="simple">AY231074</ext-link></td><td rowspan="1" colspan="1"><ext-link xmlns:xlink="http://www.w3.org/1999/xlink" ext-link-type="uri" xlink:href="http://www.ncbi.nlm.nih.gov/nuccore/AY231022" xlink:type="simple">AY231022</ext-link></td><td rowspan="1" colspan="1"><ext-link xmlns:xlink="http://www.w3.org/1999/xlink" ext-link-type="uri" xlink:href="http://www.ncbi.nlm.nih.gov/nuccore/AY230982" xlink:type="simple">AY230982</ext-link></td></tr><tr><td rowspan="1" colspan="1"><tp:taxon-name>Mysmenidae</tp:taxon-name></td><td rowspan="1" colspan="1"><italic><tp:taxon-name>Maymena ambita</tp:taxon-name></italic></td><td rowspan="1" colspan="1"><ext-link xmlns:xlink="http://www.w3.org/1999/xlink" ext-link-type="uri" xlink:href="http://www.ncbi.nlm.nih.gov/nuccore/GU456746" xlink:type="simple">GU456746</ext-link></td><td rowspan="1" colspan="1"><ext-link xmlns:xlink="http://www.w3.org/1999/xlink" ext-link-type="uri" xlink:href="http://www.ncbi.nlm.nih.gov/nuccore/GU456765" xlink:type="simple">GU456765</ext-link></td><td rowspan="1" colspan="1"><ext-link xmlns:xlink="http://www.w3.org/1999/xlink" ext-link-type="uri" xlink:href="http://www.ncbi.nlm.nih.gov/nuccore/GU456824" xlink:type="simple">GU456824</ext-link></td><td rowspan="1" colspan="1"><ext-link xmlns:xlink="http://www.w3.org/1999/xlink" ext-link-type="uri" xlink:href="http://www.ncbi.nlm.nih.gov/nuccore/GU456876" xlink:type="simple">GU456876</ext-link></td><td rowspan="1" colspan="1"><ext-link xmlns:xlink="http://www.w3.org/1999/xlink" ext-link-type="uri" xlink:href="http://www.ncbi.nlm.nih.gov/nuccore/GU456921" xlink:type="simple">GU456921</ext-link></td></tr><tr><td rowspan="1" colspan="1"><tp:taxon-name>Nesticidae</tp:taxon-name></td><td rowspan="1" colspan="1"><italic><tp:taxon-name>Nesticus cellulanus</tp:taxon-name></italic></td><td rowspan="1" colspan="1"><ext-link xmlns:xlink="http://www.w3.org/1999/xlink" ext-link-type="uri" xlink:href="http://www.ncbi.nlm.nih.gov/nuccore/EU746444" xlink:type="simple">EU746444</ext-link></td><td rowspan="1" colspan="1"><ext-link xmlns:xlink="http://www.w3.org/1999/xlink" ext-link-type="uri" xlink:href="http://www.ncbi.nlm.nih.gov/nuccore/AF005447" xlink:type="simple">AF005447</ext-link></td><td rowspan="1" colspan="1"><ext-link xmlns:xlink="http://www.w3.org/1999/xlink" ext-link-type="uri" xlink:href="http://www.ncbi.nlm.nih.gov/nuccore/AF124961" xlink:type="simple">AF124961</ext-link></td><td rowspan="1" colspan="1"><ext-link xmlns:xlink="http://www.w3.org/1999/xlink" ext-link-type="uri" xlink:href="http://www.ncbi.nlm.nih.gov/nuccore/EU746435" xlink:type="simple">EU746435</ext-link></td><td rowspan="1" colspan="1"/></tr><tr><td rowspan="1" colspan="1"><tp:taxon-name>Pimoidae</tp:taxon-name></td><td rowspan="1" colspan="1"><italic><tp:taxon-name>Pimoa haden</tp:taxon-name></italic></td><td rowspan="1" colspan="1"><ext-link xmlns:xlink="http://www.w3.org/1999/xlink" ext-link-type="uri" xlink:href="http://www.ncbi.nlm.nih.gov/nuccore/GU338640" xlink:type="simple">GU338640</ext-link></td><td rowspan="1" colspan="1"><ext-link xmlns:xlink="http://www.w3.org/1999/xlink" ext-link-type="uri" xlink:href="http://www.ncbi.nlm.nih.gov/nuccore/GU338524" xlink:type="simple">GU338524</ext-link></td><td rowspan="1" colspan="1"><ext-link xmlns:xlink="http://www.w3.org/1999/xlink" ext-link-type="uri" xlink:href="http://www.ncbi.nlm.nih.gov/nuccore/EF128112" xlink:type="simple">EF128112</ext-link></td><td rowspan="1" colspan="1"><ext-link xmlns:xlink="http://www.w3.org/1999/xlink" ext-link-type="uri" xlink:href="http://www.ncbi.nlm.nih.gov/nuccore/EF128155" xlink:type="simple">EF128155</ext-link></td><td rowspan="1" colspan="1"/></tr><tr><td rowspan="1" colspan="1"><tp:taxon-name>Pimoidae</tp:taxon-name></td><td rowspan="1" colspan="1"><italic><tp:taxon-name>Pimoa</tp:taxon-name></italic> sp.*</td><td rowspan="1" colspan="1"><ext-link xmlns:xlink="http://www.w3.org/1999/xlink" ext-link-type="uri" xlink:href="http://www.ncbi.nlm.nih.gov/nuccore/AY230940" xlink:type="simple">AY230940</ext-link></td><td rowspan="1" colspan="1"><ext-link xmlns:xlink="http://www.w3.org/1999/xlink" ext-link-type="uri" xlink:href="http://www.ncbi.nlm.nih.gov/nuccore/AY230893" xlink:type="simple">AY230893</ext-link></td><td rowspan="1" colspan="1"><ext-link xmlns:xlink="http://www.w3.org/1999/xlink" ext-link-type="uri" xlink:href="http://www.ncbi.nlm.nih.gov/nuccore/AY231072" xlink:type="simple">AY231072</ext-link></td><td rowspan="1" colspan="1"><ext-link xmlns:xlink="http://www.w3.org/1999/xlink" ext-link-type="uri" xlink:href="http://www.ncbi.nlm.nih.gov/nuccore/AY231025" xlink:type="simple">AY231025</ext-link></td><td rowspan="1" colspan="1"><ext-link xmlns:xlink="http://www.w3.org/1999/xlink" ext-link-type="uri" xlink:href="http://www.ncbi.nlm.nih.gov/nuccore/AY230985" xlink:type="simple">AY230985</ext-link></td></tr><tr><td rowspan="1" colspan="1"><tp:taxon-name>Synotaxidae</tp:taxon-name></td><td rowspan="1" colspan="1"><italic><tp:taxon-name>Synotaxus</tp:taxon-name></italic> sp.</td><td rowspan="1" colspan="1"><ext-link xmlns:xlink="http://www.w3.org/1999/xlink" ext-link-type="uri" xlink:href="http://www.ncbi.nlm.nih.gov/nuccore/AY230943" xlink:type="simple">AY230943</ext-link></td><td rowspan="1" colspan="1"><ext-link xmlns:xlink="http://www.w3.org/1999/xlink" ext-link-type="uri" xlink:href="http://www.ncbi.nlm.nih.gov/nuccore/AY230894" xlink:type="simple">AY230894</ext-link></td><td rowspan="1" colspan="1"><ext-link xmlns:xlink="http://www.w3.org/1999/xlink" ext-link-type="uri" xlink:href="http://www.ncbi.nlm.nih.gov/nuccore/AY231076" xlink:type="simple">AY231076</ext-link></td><td rowspan="1" colspan="1"><ext-link xmlns:xlink="http://www.w3.org/1999/xlink" ext-link-type="uri" xlink:href="http://www.ncbi.nlm.nih.gov/nuccore/AY231026" xlink:type="simple">AY231026</ext-link></td><td rowspan="1" colspan="1"><ext-link xmlns:xlink="http://www.w3.org/1999/xlink" ext-link-type="uri" xlink:href="http://www.ncbi.nlm.nih.gov/nuccore/AY230986" xlink:type="simple">AY230986</ext-link></td></tr><tr><td rowspan="1" colspan="1"><tp:taxon-name>Theridiidae</tp:taxon-name></td><td rowspan="1" colspan="1"><italic><tp:taxon-name>Steatoda bipunctata</tp:taxon-name></italic>*</td><td rowspan="1" colspan="1"><ext-link xmlns:xlink="http://www.w3.org/1999/xlink" ext-link-type="uri" xlink:href="http://www.ncbi.nlm.nih.gov/nuccore/AY230951" xlink:type="simple">AY230951</ext-link></td><td rowspan="1" colspan="1"><ext-link xmlns:xlink="http://www.w3.org/1999/xlink" ext-link-type="uri" xlink:href="http://www.ncbi.nlm.nih.gov/nuccore/AY230926" xlink:type="simple">AY230926</ext-link></td><td rowspan="1" colspan="1"><ext-link xmlns:xlink="http://www.w3.org/1999/xlink" ext-link-type="uri" xlink:href="http://www.ncbi.nlm.nih.gov/nuccore/AY231084" xlink:type="simple">AY231084</ext-link></td><td rowspan="1" colspan="1"><ext-link xmlns:xlink="http://www.w3.org/1999/xlink" ext-link-type="uri" xlink:href="http://www.ncbi.nlm.nih.gov/nuccore/AY231057" xlink:type="simple">AY231057</ext-link></td><td rowspan="1" colspan="1"><ext-link xmlns:xlink="http://www.w3.org/1999/xlink" ext-link-type="uri" xlink:href="http://www.ncbi.nlm.nih.gov/nuccore/AY231014" xlink:type="simple">AY231014</ext-link></td></tr><tr><td rowspan="1" colspan="1"><tp:taxon-name>Theridiidae</tp:taxon-name></td><td rowspan="1" colspan="1"><italic><tp:taxon-name>Theridion varians</tp:taxon-name></italic>*</td><td rowspan="1" colspan="1"><ext-link xmlns:xlink="http://www.w3.org/1999/xlink" ext-link-type="uri" xlink:href="http://www.ncbi.nlm.nih.gov/nuccore/AY230976" xlink:type="simple">AY230976</ext-link></td><td rowspan="1" colspan="1"><ext-link xmlns:xlink="http://www.w3.org/1999/xlink" ext-link-type="uri" xlink:href="http://www.ncbi.nlm.nih.gov/nuccore/AY230932" xlink:type="simple">AY230932</ext-link></td><td rowspan="1" colspan="1"><ext-link xmlns:xlink="http://www.w3.org/1999/xlink" ext-link-type="uri" xlink:href="http://www.ncbi.nlm.nih.gov/nuccore/AY231111" xlink:type="simple">AY231111</ext-link></td><td rowspan="1" colspan="1"><ext-link xmlns:xlink="http://www.w3.org/1999/xlink" ext-link-type="uri" xlink:href="http://www.ncbi.nlm.nih.gov/nuccore/AY231063" xlink:type="simple">AY231063</ext-link></td><td rowspan="1" colspan="1"><ext-link xmlns:xlink="http://www.w3.org/1999/xlink" ext-link-type="uri" xlink:href="http://www.ncbi.nlm.nih.gov/nuccore/AY231017" xlink:type="simple">AY231017</ext-link></td></tr><tr><td rowspan="1" colspan="1"><tp:taxon-name>Theridiosomatidae</tp:taxon-name></td><td rowspan="1" colspan="1"><italic><tp:taxon-name>Theridiosoma gemmosum</tp:taxon-name></italic></td><td rowspan="1" colspan="1"><ext-link xmlns:xlink="http://www.w3.org/1999/xlink" ext-link-type="uri" xlink:href="http://www.ncbi.nlm.nih.gov/nuccore/HM030408" xlink:type="simple">HM030408</ext-link></td><td rowspan="1" colspan="1"><ext-link xmlns:xlink="http://www.w3.org/1999/xlink" ext-link-type="uri" xlink:href="http://www.ncbi.nlm.nih.gov/nuccore/HM030417" xlink:type="simple">HM030417</ext-link></td><td rowspan="1" colspan="1"><ext-link xmlns:xlink="http://www.w3.org/1999/xlink" ext-link-type="uri" xlink:href="http://www.ncbi.nlm.nih.gov/nuccore/HM030428" xlink:type="simple">HM030428</ext-link></td><td rowspan="1" colspan="1"><ext-link xmlns:xlink="http://www.w3.org/1999/xlink" ext-link-type="uri" xlink:href="http://www.ncbi.nlm.nih.gov/nuccore/HM030436" xlink:type="simple">HM030436</ext-link></td><td rowspan="1" colspan="1"><ext-link xmlns:xlink="http://www.w3.org/1999/xlink" ext-link-type="uri" xlink:href="http://www.ncbi.nlm.nih.gov/nuccore/HM030443" xlink:type="simple">HM030443</ext-link></td></tr><tr><td rowspan="1" colspan="1"><tp:taxon-name>Linyphiidae</tp:taxon-name></td><td rowspan="1" colspan="1"><italic><tp:taxon-name>Acanoides beijingensis</tp:taxon-name></italic><sup>#</sup></td><td rowspan="1" colspan="1"><ext-link xmlns:xlink="http://www.w3.org/1999/xlink" ext-link-type="uri" xlink:href="http://www.ncbi.nlm.nih.gov/nuccore/KJ027589" xlink:type="simple">KJ027589</ext-link></td><td rowspan="1" colspan="1"><ext-link xmlns:xlink="http://www.w3.org/1999/xlink" ext-link-type="uri" xlink:href="http://www.ncbi.nlm.nih.gov/nuccore/KJ027587" xlink:type="simple">KJ027587</ext-link></td><td rowspan="1" colspan="1"><ext-link xmlns:xlink="http://www.w3.org/1999/xlink" ext-link-type="uri" xlink:href="http://www.ncbi.nlm.nih.gov/nuccore/KJ027580" xlink:type="simple">KJ027580</ext-link></td><td rowspan="1" colspan="1"><ext-link xmlns:xlink="http://www.w3.org/1999/xlink" ext-link-type="uri" xlink:href="http://www.ncbi.nlm.nih.gov/nuccore/KJ027582" xlink:type="simple">KJ027582</ext-link></td><td rowspan="1" colspan="1"><ext-link xmlns:xlink="http://www.w3.org/1999/xlink" ext-link-type="uri" xlink:href="http://www.ncbi.nlm.nih.gov/nuccore/KJ027583" xlink:type="simple">KJ027583</ext-link></td></tr><tr><td rowspan="1" colspan="1"/><td rowspan="1" colspan="1"><italic><tp:taxon-name>Acanoides hengshanensis</tp:taxon-name></italic><sup>#</sup></td><td rowspan="1" colspan="1"><ext-link xmlns:xlink="http://www.w3.org/1999/xlink" ext-link-type="uri" xlink:href="http://www.ncbi.nlm.nih.gov/nuccore/KJ027585" xlink:type="simple">KJ027585</ext-link></td><td rowspan="1" colspan="1"><ext-link xmlns:xlink="http://www.w3.org/1999/xlink" ext-link-type="uri" xlink:href="http://www.ncbi.nlm.nih.gov/nuccore/KJ027588" xlink:type="simple">KJ027588</ext-link></td><td rowspan="1" colspan="1"><ext-link xmlns:xlink="http://www.w3.org/1999/xlink" ext-link-type="uri" xlink:href="http://www.ncbi.nlm.nih.gov/nuccore/KJ027584" xlink:type="simple">KJ027584</ext-link></td><td rowspan="1" colspan="1"><ext-link xmlns:xlink="http://www.w3.org/1999/xlink" ext-link-type="uri" xlink:href="http://www.ncbi.nlm.nih.gov/nuccore/KJ027586" xlink:type="simple">KJ027586</ext-link></td><td rowspan="1" colspan="1"><ext-link xmlns:xlink="http://www.w3.org/1999/xlink" ext-link-type="uri" xlink:href="http://www.ncbi.nlm.nih.gov/nuccore/KJ027581" xlink:type="simple">KJ027581</ext-link></td></tr><tr><td rowspan="1" colspan="1"/><td rowspan="1" colspan="1"><italic><tp:taxon-name>Acanthoneta</tp:taxon-name></italic> sp.</td><td rowspan="1" colspan="1"/><td rowspan="1" colspan="1"><ext-link xmlns:xlink="http://www.w3.org/1999/xlink" ext-link-type="uri" xlink:href="http://www.ncbi.nlm.nih.gov/nuccore/GU338479" xlink:type="simple">GU338479</ext-link></td><td rowspan="1" colspan="1"><ext-link xmlns:xlink="http://www.w3.org/1999/xlink" ext-link-type="uri" xlink:href="http://www.ncbi.nlm.nih.gov/nuccore/GU338560" xlink:type="simple">GU338560</ext-link></td><td rowspan="1" colspan="1"><ext-link xmlns:xlink="http://www.w3.org/1999/xlink" ext-link-type="uri" xlink:href="http://www.ncbi.nlm.nih.gov/nuccore/GU338678" xlink:type="simple">GU338678</ext-link></td><td rowspan="1" colspan="1"/></tr><tr><td rowspan="1" colspan="1"/><td rowspan="1" colspan="1"><italic><tp:taxon-name>Agyneta</tp:taxon-name></italic> sp.</td><td rowspan="1" colspan="1"><ext-link xmlns:xlink="http://www.w3.org/1999/xlink" ext-link-type="uri" xlink:href="http://www.ncbi.nlm.nih.gov/nuccore/GU338621" xlink:type="simple">GU338621</ext-link></td><td rowspan="1" colspan="1"/><td rowspan="1" colspan="1"><ext-link xmlns:xlink="http://www.w3.org/1999/xlink" ext-link-type="uri" xlink:href="http://www.ncbi.nlm.nih.gov/nuccore/GU338529" xlink:type="simple">GU338529</ext-link></td><td rowspan="1" colspan="1"/><td rowspan="1" colspan="1"/></tr><tr><td rowspan="1" colspan="1"/><td rowspan="1" colspan="1"><italic><tp:taxon-name>Agyneta ramosa</tp:taxon-name></italic>*</td><td rowspan="1" colspan="1"><ext-link xmlns:xlink="http://www.w3.org/1999/xlink" ext-link-type="uri" xlink:href="http://www.ncbi.nlm.nih.gov/nuccore/FJ838670" xlink:type="simple">FJ838670</ext-link></td><td rowspan="1" colspan="1"><ext-link xmlns:xlink="http://www.w3.org/1999/xlink" ext-link-type="uri" xlink:href="http://www.ncbi.nlm.nih.gov/nuccore/FJ838694" xlink:type="simple">FJ838694</ext-link></td><td rowspan="1" colspan="1"><ext-link xmlns:xlink="http://www.w3.org/1999/xlink" ext-link-type="uri" xlink:href="http://www.ncbi.nlm.nih.gov/nuccore/FJ838717" xlink:type="simple">FJ838717</ext-link></td><td rowspan="1" colspan="1"><ext-link xmlns:xlink="http://www.w3.org/1999/xlink" ext-link-type="uri" xlink:href="http://www.ncbi.nlm.nih.gov/nuccore/FJ838648" xlink:type="simple">FJ838648</ext-link></td><td rowspan="1" colspan="1"><ext-link xmlns:xlink="http://www.w3.org/1999/xlink" ext-link-type="uri" xlink:href="http://www.ncbi.nlm.nih.gov/nuccore/FJ838740" xlink:type="simple">FJ838740</ext-link></td></tr><tr><td rowspan="1" colspan="1"/><td rowspan="1" colspan="1"><italic><tp:taxon-name>Anguliphantes karpinskii</tp:taxon-name></italic></td><td rowspan="1" colspan="1"/><td rowspan="1" colspan="1"><ext-link xmlns:xlink="http://www.w3.org/1999/xlink" ext-link-type="uri" xlink:href="http://www.ncbi.nlm.nih.gov/nuccore/GU338516" xlink:type="simple">GU338516</ext-link></td><td rowspan="1" colspan="1"><ext-link xmlns:xlink="http://www.w3.org/1999/xlink" ext-link-type="uri" xlink:href="http://www.ncbi.nlm.nih.gov/nuccore/GU338566" xlink:type="simple">GU338566</ext-link></td><td rowspan="1" colspan="1"><ext-link xmlns:xlink="http://www.w3.org/1999/xlink" ext-link-type="uri" xlink:href="http://www.ncbi.nlm.nih.gov/nuccore/GU338680" xlink:type="simple">GU338680</ext-link></td><td rowspan="1" colspan="1"/></tr><tr><td rowspan="1" colspan="1"/><td rowspan="1" colspan="1"><italic><tp:taxon-name>Asperthorax communis</tp:taxon-name></italic></td><td rowspan="1" colspan="1"/><td rowspan="1" colspan="1"><ext-link xmlns:xlink="http://www.w3.org/1999/xlink" ext-link-type="uri" xlink:href="http://www.ncbi.nlm.nih.gov/nuccore/GU338482" xlink:type="simple">GU338482</ext-link></td><td rowspan="1" colspan="1"><ext-link xmlns:xlink="http://www.w3.org/1999/xlink" ext-link-type="uri" xlink:href="http://www.ncbi.nlm.nih.gov/nuccore/GU338545" xlink:type="simple">GU338545</ext-link></td><td rowspan="1" colspan="1"><ext-link xmlns:xlink="http://www.w3.org/1999/xlink" ext-link-type="uri" xlink:href="http://www.ncbi.nlm.nih.gov/nuccore/GU338684" xlink:type="simple">GU338684</ext-link></td><td rowspan="1" colspan="1"/></tr><tr><td rowspan="1" colspan="1"/><td rowspan="1" colspan="1"><italic><tp:taxon-name>Asthenargus</tp:taxon-name></italic> sp.</td><td rowspan="1" colspan="1"/><td rowspan="1" colspan="1"><ext-link xmlns:xlink="http://www.w3.org/1999/xlink" ext-link-type="uri" xlink:href="http://www.ncbi.nlm.nih.gov/nuccore/GU338493" xlink:type="simple">GU338493</ext-link></td><td rowspan="1" colspan="1"><ext-link xmlns:xlink="http://www.w3.org/1999/xlink" ext-link-type="uri" xlink:href="http://www.ncbi.nlm.nih.gov/nuccore/GU338561" xlink:type="simple">GU338561</ext-link></td><td rowspan="1" colspan="1"/><td rowspan="1" colspan="1"/></tr><tr><td rowspan="1" colspan="1"/><td rowspan="1" colspan="1"><italic><tp:taxon-name>Australolinyphia remota</tp:taxon-name></italic>*</td><td rowspan="1" colspan="1"><ext-link xmlns:xlink="http://www.w3.org/1999/xlink" ext-link-type="uri" xlink:href="http://www.ncbi.nlm.nih.gov/nuccore/FJ838671" xlink:type="simple">FJ838671</ext-link></td><td rowspan="1" colspan="1"><ext-link xmlns:xlink="http://www.w3.org/1999/xlink" ext-link-type="uri" xlink:href="http://www.ncbi.nlm.nih.gov/nuccore/FJ838695" xlink:type="simple">FJ838695</ext-link></td><td rowspan="1" colspan="1"><ext-link xmlns:xlink="http://www.w3.org/1999/xlink" ext-link-type="uri" xlink:href="http://www.ncbi.nlm.nih.gov/nuccore/FJ838718" xlink:type="simple">FJ838718</ext-link></td><td rowspan="1" colspan="1"><ext-link xmlns:xlink="http://www.w3.org/1999/xlink" ext-link-type="uri" xlink:href="http://www.ncbi.nlm.nih.gov/nuccore/FJ838649" xlink:type="simple">FJ838649</ext-link></td><td rowspan="1" colspan="1"><ext-link xmlns:xlink="http://www.w3.org/1999/xlink" ext-link-type="uri" xlink:href="http://www.ncbi.nlm.nih.gov/nuccore/FJ838741" xlink:type="simple">FJ838741</ext-link></td></tr><tr><td rowspan="1" colspan="1"/><td rowspan="1" colspan="1"><italic><tp:taxon-name>Bathyphantes floralis</tp:taxon-name></italic></td><td rowspan="1" colspan="1"><ext-link xmlns:xlink="http://www.w3.org/1999/xlink" ext-link-type="uri" xlink:href="http://www.ncbi.nlm.nih.gov/nuccore/GU338604" xlink:type="simple">GU338604</ext-link></td><td rowspan="1" colspan="1"><ext-link xmlns:xlink="http://www.w3.org/1999/xlink" ext-link-type="uri" xlink:href="http://www.ncbi.nlm.nih.gov/nuccore/GU338465" xlink:type="simple">GU338465</ext-link></td><td rowspan="1" colspan="1"><ext-link xmlns:xlink="http://www.w3.org/1999/xlink" ext-link-type="uri" xlink:href="http://www.ncbi.nlm.nih.gov/nuccore/GU338583" xlink:type="simple">GU338583</ext-link></td><td rowspan="1" colspan="1"><ext-link xmlns:xlink="http://www.w3.org/1999/xlink" ext-link-type="uri" xlink:href="http://www.ncbi.nlm.nih.gov/nuccore/GU338659" xlink:type="simple">GU338659</ext-link></td><td rowspan="1" colspan="1"/></tr><tr><td rowspan="1" colspan="1"/><td rowspan="1" colspan="1"><italic><tp:taxon-name>Bathyphantes gracilis</tp:taxon-name></italic>*</td><td rowspan="1" colspan="1"><ext-link xmlns:xlink="http://www.w3.org/1999/xlink" ext-link-type="uri" xlink:href="http://www.ncbi.nlm.nih.gov/nuccore/FJ838672" xlink:type="simple">FJ838672</ext-link></td><td rowspan="1" colspan="1"><ext-link xmlns:xlink="http://www.w3.org/1999/xlink" ext-link-type="uri" xlink:href="http://www.ncbi.nlm.nih.gov/nuccore/FJ838696" xlink:type="simple">FJ838696</ext-link></td><td rowspan="1" colspan="1"><ext-link xmlns:xlink="http://www.w3.org/1999/xlink" ext-link-type="uri" xlink:href="http://www.ncbi.nlm.nih.gov/nuccore/FJ838719" xlink:type="simple">FJ838719</ext-link></td><td rowspan="1" colspan="1"><ext-link xmlns:xlink="http://www.w3.org/1999/xlink" ext-link-type="uri" xlink:href="http://www.ncbi.nlm.nih.gov/nuccore/FJ838650" xlink:type="simple">FJ838650</ext-link></td><td rowspan="1" colspan="1"><ext-link xmlns:xlink="http://www.w3.org/1999/xlink" ext-link-type="uri" xlink:href="http://www.ncbi.nlm.nih.gov/nuccore/FJ838742" xlink:type="simple">FJ838742</ext-link></td></tr><tr><td rowspan="1" colspan="1"/><td rowspan="1" colspan="1"><italic><tp:taxon-name>Bathyphantes gracilis</tp:taxon-name></italic></td><td rowspan="1" colspan="1"><ext-link xmlns:xlink="http://www.w3.org/1999/xlink" ext-link-type="uri" xlink:href="http://www.ncbi.nlm.nih.gov/nuccore/GU338630" xlink:type="simple">GU338630</ext-link></td><td rowspan="1" colspan="1"><ext-link xmlns:xlink="http://www.w3.org/1999/xlink" ext-link-type="uri" xlink:href="http://www.ncbi.nlm.nih.gov/nuccore/GU338464" xlink:type="simple">GU338464</ext-link></td><td rowspan="1" colspan="1"><ext-link xmlns:xlink="http://www.w3.org/1999/xlink" ext-link-type="uri" xlink:href="http://www.ncbi.nlm.nih.gov/nuccore/GU338582" xlink:type="simple">GU338582</ext-link></td><td rowspan="1" colspan="1"><ext-link xmlns:xlink="http://www.w3.org/1999/xlink" ext-link-type="uri" xlink:href="http://www.ncbi.nlm.nih.gov/nuccore/GU338689" xlink:type="simple">GU338689</ext-link></td><td rowspan="1" colspan="1"/></tr><tr><td rowspan="1" colspan="1"/><td rowspan="1" colspan="1"><italic><tp:taxon-name>Bolyphantes alticeps</tp:taxon-name></italic>*</td><td rowspan="1" colspan="1"><ext-link xmlns:xlink="http://www.w3.org/1999/xlink" ext-link-type="uri" xlink:href="http://www.ncbi.nlm.nih.gov/nuccore/AY078660" xlink:type="simple">AY078660</ext-link></td><td rowspan="1" colspan="1"><ext-link xmlns:xlink="http://www.w3.org/1999/xlink" ext-link-type="uri" xlink:href="http://www.ncbi.nlm.nih.gov/nuccore/AY078667" xlink:type="simple">AY078667</ext-link></td><td rowspan="1" colspan="1"><ext-link xmlns:xlink="http://www.w3.org/1999/xlink" ext-link-type="uri" xlink:href="http://www.ncbi.nlm.nih.gov/nuccore/AY078678" xlink:type="simple">AY078678</ext-link></td><td rowspan="1" colspan="1"><ext-link xmlns:xlink="http://www.w3.org/1999/xlink" ext-link-type="uri" xlink:href="http://www.ncbi.nlm.nih.gov/nuccore/AY078691" xlink:type="simple">AY078691</ext-link></td><td rowspan="1" colspan="1"><ext-link xmlns:xlink="http://www.w3.org/1999/xlink" ext-link-type="uri" xlink:href="http://www.ncbi.nlm.nih.gov/nuccore/AY078700" xlink:type="simple">AY078700</ext-link></td></tr><tr><td rowspan="1" colspan="1"/><td rowspan="1" colspan="1"><italic><tp:taxon-name>Capsulia</tp:taxon-name></italic> sp.</td><td rowspan="1" colspan="1"/><td rowspan="1" colspan="1"><ext-link xmlns:xlink="http://www.w3.org/1999/xlink" ext-link-type="uri" xlink:href="http://www.ncbi.nlm.nih.gov/nuccore/GU338470" xlink:type="simple">GU338470</ext-link></td><td rowspan="1" colspan="1"><ext-link xmlns:xlink="http://www.w3.org/1999/xlink" ext-link-type="uri" xlink:href="http://www.ncbi.nlm.nih.gov/nuccore/GU338586" xlink:type="simple">GU338586</ext-link></td><td rowspan="1" colspan="1"/><td rowspan="1" colspan="1"/></tr><tr><td rowspan="1" colspan="1"/><td rowspan="1" colspan="1"><italic><tp:taxon-name>Centromerus trilobus</tp:taxon-name></italic></td><td rowspan="1" colspan="1"><ext-link xmlns:xlink="http://www.w3.org/1999/xlink" ext-link-type="uri" xlink:href="http://www.ncbi.nlm.nih.gov/nuccore/GU338599" xlink:type="simple">GU338599</ext-link></td><td rowspan="1" colspan="1"><ext-link xmlns:xlink="http://www.w3.org/1999/xlink" ext-link-type="uri" xlink:href="http://www.ncbi.nlm.nih.gov/nuccore/GU338468" xlink:type="simple">GU338468</ext-link></td><td rowspan="1" colspan="1"><ext-link xmlns:xlink="http://www.w3.org/1999/xlink" ext-link-type="uri" xlink:href="http://www.ncbi.nlm.nih.gov/nuccore/GU338571" xlink:type="simple">GU338571</ext-link></td><td rowspan="1" colspan="1"><ext-link xmlns:xlink="http://www.w3.org/1999/xlink" ext-link-type="uri" xlink:href="http://www.ncbi.nlm.nih.gov/nuccore/GU338656" xlink:type="simple">GU338656</ext-link></td><td rowspan="1" colspan="1"/></tr><tr><td rowspan="1" colspan="1"/><td rowspan="1" colspan="1"><italic><tp:taxon-name>Collinsia inerrans</tp:taxon-name></italic></td><td rowspan="1" colspan="1"><ext-link xmlns:xlink="http://www.w3.org/1999/xlink" ext-link-type="uri" xlink:href="http://www.ncbi.nlm.nih.gov/nuccore/GU338601" xlink:type="simple">GU338601</ext-link></td><td rowspan="1" colspan="1"><ext-link xmlns:xlink="http://www.w3.org/1999/xlink" ext-link-type="uri" xlink:href="http://www.ncbi.nlm.nih.gov/nuccore/GU338518" xlink:type="simple">GU338518</ext-link></td><td rowspan="1" colspan="1"/><td rowspan="1" colspan="1"><ext-link xmlns:xlink="http://www.w3.org/1999/xlink" ext-link-type="uri" xlink:href="http://www.ncbi.nlm.nih.gov/nuccore/GU338645" xlink:type="simple">GU338645</ext-link></td><td rowspan="1" colspan="1"/></tr><tr><td rowspan="1" colspan="1"/><td rowspan="1" colspan="1"><italic><tp:taxon-name>Collinsia plumose</tp:taxon-name></italic></td><td rowspan="1" colspan="1"><ext-link xmlns:xlink="http://www.w3.org/1999/xlink" ext-link-type="uri" xlink:href="http://www.ncbi.nlm.nih.gov/nuccore/GU338638" xlink:type="simple">GU338638</ext-link></td><td rowspan="1" colspan="1"><ext-link xmlns:xlink="http://www.w3.org/1999/xlink" ext-link-type="uri" xlink:href="http://www.ncbi.nlm.nih.gov/nuccore/GU338499" xlink:type="simple">GU338499</ext-link></td><td rowspan="1" colspan="1"><ext-link xmlns:xlink="http://www.w3.org/1999/xlink" ext-link-type="uri" xlink:href="http://www.ncbi.nlm.nih.gov/nuccore/GU338543" xlink:type="simple">GU338543</ext-link></td><td rowspan="1" colspan="1"/><td rowspan="1" colspan="1"/></tr><tr><td rowspan="1" colspan="1"/><td rowspan="1" colspan="1"><italic><tp:taxon-name>Denisiphantes</tp:taxon-name></italic> sp.</td><td rowspan="1" colspan="1"><ext-link xmlns:xlink="http://www.w3.org/1999/xlink" ext-link-type="uri" xlink:href="http://www.ncbi.nlm.nih.gov/nuccore/GU338619" xlink:type="simple">GU338619</ext-link></td><td rowspan="1" colspan="1"><ext-link xmlns:xlink="http://www.w3.org/1999/xlink" ext-link-type="uri" xlink:href="http://www.ncbi.nlm.nih.gov/nuccore/GU338508" xlink:type="simple">GU338508</ext-link></td><td rowspan="1" colspan="1"><ext-link xmlns:xlink="http://www.w3.org/1999/xlink" ext-link-type="uri" xlink:href="http://www.ncbi.nlm.nih.gov/nuccore/GU338563" xlink:type="simple">GU338563</ext-link></td><td rowspan="1" colspan="1"><ext-link xmlns:xlink="http://www.w3.org/1999/xlink" ext-link-type="uri" xlink:href="http://www.ncbi.nlm.nih.gov/nuccore/GU338669" xlink:type="simple">GU338669</ext-link></td><td rowspan="1" colspan="1"/></tr><tr><td rowspan="1" colspan="1"/><td rowspan="1" colspan="1"><italic><tp:taxon-name>Dicymbium sinofacetum</tp:taxon-name></italic></td><td rowspan="1" colspan="1"><ext-link xmlns:xlink="http://www.w3.org/1999/xlink" ext-link-type="uri" xlink:href="http://www.ncbi.nlm.nih.gov/nuccore/GU338614" xlink:type="simple">GU338614</ext-link></td><td rowspan="1" colspan="1"><ext-link xmlns:xlink="http://www.w3.org/1999/xlink" ext-link-type="uri" xlink:href="http://www.ncbi.nlm.nih.gov/nuccore/GU338487" xlink:type="simple">GU338487</ext-link></td><td rowspan="1" colspan="1"><ext-link xmlns:xlink="http://www.w3.org/1999/xlink" ext-link-type="uri" xlink:href="http://www.ncbi.nlm.nih.gov/nuccore/EF128119" xlink:type="simple">EF128119</ext-link></td><td rowspan="1" colspan="1"><ext-link xmlns:xlink="http://www.w3.org/1999/xlink" ext-link-type="uri" xlink:href="http://www.ncbi.nlm.nih.gov/nuccore/GU338665" xlink:type="simple">GU338665</ext-link></td><td rowspan="1" colspan="1"/></tr><tr><td rowspan="1" colspan="1"/><td rowspan="1" colspan="1"><italic><tp:taxon-name>Diplocentria bidentata</tp:taxon-name></italic></td><td rowspan="1" colspan="1"><ext-link xmlns:xlink="http://www.w3.org/1999/xlink" ext-link-type="uri" xlink:href="http://www.ncbi.nlm.nih.gov/nuccore/GU338629" xlink:type="simple">GU338629</ext-link></td><td rowspan="1" colspan="1"><ext-link xmlns:xlink="http://www.w3.org/1999/xlink" ext-link-type="uri" xlink:href="http://www.ncbi.nlm.nih.gov/nuccore/GU338494" xlink:type="simple">GU338494</ext-link></td><td rowspan="1" colspan="1"><ext-link xmlns:xlink="http://www.w3.org/1999/xlink" ext-link-type="uri" xlink:href="http://www.ncbi.nlm.nih.gov/nuccore/GU338542" xlink:type="simple">GU338542</ext-link></td><td rowspan="1" colspan="1"><ext-link xmlns:xlink="http://www.w3.org/1999/xlink" ext-link-type="uri" xlink:href="http://www.ncbi.nlm.nih.gov/nuccore/GU338688" xlink:type="simple">GU338688</ext-link></td><td rowspan="1" colspan="1"/></tr><tr><td rowspan="1" colspan="1"/><td rowspan="1" colspan="1"><italic><tp:taxon-name>Diplocephalus cristatus</tp:taxon-name></italic></td><td rowspan="1" colspan="1"><ext-link xmlns:xlink="http://www.w3.org/1999/xlink" ext-link-type="uri" xlink:href="http://www.ncbi.nlm.nih.gov/nuccore/GU338637" xlink:type="simple">GU338637</ext-link></td><td rowspan="1" colspan="1"><ext-link xmlns:xlink="http://www.w3.org/1999/xlink" ext-link-type="uri" xlink:href="http://www.ncbi.nlm.nih.gov/nuccore/GU338490" xlink:type="simple">GU338490</ext-link></td><td rowspan="1" colspan="1"/><td rowspan="1" colspan="1"><ext-link xmlns:xlink="http://www.w3.org/1999/xlink" ext-link-type="uri" xlink:href="http://www.ncbi.nlm.nih.gov/nuccore/GU338696" xlink:type="simple">GU338696</ext-link></td><td rowspan="1" colspan="1"/></tr><tr><td rowspan="1" colspan="1"/><td rowspan="1" colspan="1"><italic><tp:taxon-name>Diplostyla concolor</tp:taxon-name></italic>*</td><td rowspan="1" colspan="1"><ext-link xmlns:xlink="http://www.w3.org/1999/xlink" ext-link-type="uri" xlink:href="http://www.ncbi.nlm.nih.gov/nuccore/FJ838673" xlink:type="simple">FJ838673</ext-link></td><td rowspan="1" colspan="1"><ext-link xmlns:xlink="http://www.w3.org/1999/xlink" ext-link-type="uri" xlink:href="http://www.ncbi.nlm.nih.gov/nuccore/FJ838697" xlink:type="simple">FJ838697</ext-link></td><td rowspan="1" colspan="1"><ext-link xmlns:xlink="http://www.w3.org/1999/xlink" ext-link-type="uri" xlink:href="http://www.ncbi.nlm.nih.gov/nuccore/FJ838720" xlink:type="simple">FJ838720</ext-link></td><td rowspan="1" colspan="1"><ext-link xmlns:xlink="http://www.w3.org/1999/xlink" ext-link-type="uri" xlink:href="http://www.ncbi.nlm.nih.gov/nuccore/FJ838651" xlink:type="simple">FJ838651</ext-link></td><td rowspan="1" colspan="1"><ext-link xmlns:xlink="http://www.w3.org/1999/xlink" ext-link-type="uri" xlink:href="http://www.ncbi.nlm.nih.gov/nuccore/FJ838743" xlink:type="simple">FJ838743</ext-link></td></tr><tr><td rowspan="1" colspan="1"/><td rowspan="1" colspan="1"><italic><tp:taxon-name>Diplostyla concolor</tp:taxon-name></italic></td><td rowspan="1" colspan="1"><ext-link xmlns:xlink="http://www.w3.org/1999/xlink" ext-link-type="uri" xlink:href="http://www.ncbi.nlm.nih.gov/nuccore/GU338639" xlink:type="simple">GU338639</ext-link></td><td rowspan="1" colspan="1"><ext-link xmlns:xlink="http://www.w3.org/1999/xlink" ext-link-type="uri" xlink:href="http://www.ncbi.nlm.nih.gov/nuccore/GU338467" xlink:type="simple">GU338467</ext-link></td><td rowspan="1" colspan="1"><ext-link xmlns:xlink="http://www.w3.org/1999/xlink" ext-link-type="uri" xlink:href="http://www.ncbi.nlm.nih.gov/nuccore/GU338585" xlink:type="simple">GU338585</ext-link></td><td rowspan="1" colspan="1"><ext-link xmlns:xlink="http://www.w3.org/1999/xlink" ext-link-type="uri" xlink:href="http://www.ncbi.nlm.nih.gov/nuccore/GU338697" xlink:type="simple">GU338697</ext-link></td><td rowspan="1" colspan="1"/></tr><tr><td rowspan="1" colspan="1"/><td rowspan="1" colspan="1"><italic><tp:taxon-name>Doenitzius peniculus</tp:taxon-name></italic></td><td rowspan="1" colspan="1"><ext-link xmlns:xlink="http://www.w3.org/1999/xlink" ext-link-type="uri" xlink:href="http://www.ncbi.nlm.nih.gov/nuccore/GU338631" xlink:type="simple">GU338631</ext-link></td><td rowspan="1" colspan="1"><ext-link xmlns:xlink="http://www.w3.org/1999/xlink" ext-link-type="uri" xlink:href="http://www.ncbi.nlm.nih.gov/nuccore/GU338469" xlink:type="simple">GU338469</ext-link></td><td rowspan="1" colspan="1"/><td rowspan="1" colspan="1"><ext-link xmlns:xlink="http://www.w3.org/1999/xlink" ext-link-type="uri" xlink:href="http://www.ncbi.nlm.nih.gov/nuccore/GU338690" xlink:type="simple">GU338690</ext-link></td><td rowspan="1" colspan="1"/></tr><tr><td rowspan="1" colspan="1"/><td rowspan="1" colspan="1"><italic><tp:taxon-name>Doenitzius pruvus</tp:taxon-name></italic></td><td rowspan="1" colspan="1"><ext-link xmlns:xlink="http://www.w3.org/1999/xlink" ext-link-type="uri" xlink:href="http://www.ncbi.nlm.nih.gov/nuccore/GU338632" xlink:type="simple">GU338632</ext-link></td><td rowspan="1" colspan="1"><ext-link xmlns:xlink="http://www.w3.org/1999/xlink" ext-link-type="uri" xlink:href="http://www.ncbi.nlm.nih.gov/nuccore/GU338474" xlink:type="simple">GU338474</ext-link></td><td rowspan="1" colspan="1"/><td rowspan="1" colspan="1"><ext-link xmlns:xlink="http://www.w3.org/1999/xlink" ext-link-type="uri" xlink:href="http://www.ncbi.nlm.nih.gov/nuccore/GU338691" xlink:type="simple">GU338691</ext-link></td><td rowspan="1" colspan="1"/></tr><tr><td rowspan="1" colspan="1"/><td rowspan="1" colspan="1"><italic><tp:taxon-name>Drapetisca socialis</tp:taxon-name></italic>*</td><td rowspan="1" colspan="1"><ext-link xmlns:xlink="http://www.w3.org/1999/xlink" ext-link-type="uri" xlink:href="http://www.ncbi.nlm.nih.gov/nuccore/FJ838674" xlink:type="simple">FJ838674</ext-link></td><td rowspan="1" colspan="1"><ext-link xmlns:xlink="http://www.w3.org/1999/xlink" ext-link-type="uri" xlink:href="http://www.ncbi.nlm.nih.gov/nuccore/FJ838698" xlink:type="simple">FJ838698</ext-link></td><td rowspan="1" colspan="1"><ext-link xmlns:xlink="http://www.w3.org/1999/xlink" ext-link-type="uri" xlink:href="http://www.ncbi.nlm.nih.gov/nuccore/FJ838721" xlink:type="simple">FJ838721</ext-link></td><td rowspan="1" colspan="1"><ext-link xmlns:xlink="http://www.w3.org/1999/xlink" ext-link-type="uri" xlink:href="http://www.ncbi.nlm.nih.gov/nuccore/FJ838652" xlink:type="simple">FJ838652</ext-link></td><td rowspan="1" colspan="1"><ext-link xmlns:xlink="http://www.w3.org/1999/xlink" ext-link-type="uri" xlink:href="http://www.ncbi.nlm.nih.gov/nuccore/FJ838744" xlink:type="simple">FJ838744</ext-link></td></tr><tr><td rowspan="1" colspan="1"/><td rowspan="1" colspan="1"><italic><tp:taxon-name>Dubiaranea aysenensis</tp:taxon-name></italic></td><td rowspan="1" colspan="1"><ext-link xmlns:xlink="http://www.w3.org/1999/xlink" ext-link-type="uri" xlink:href="http://www.ncbi.nlm.nih.gov/nuccore/FJ838675" xlink:type="simple">FJ838675</ext-link></td><td rowspan="1" colspan="1"><ext-link xmlns:xlink="http://www.w3.org/1999/xlink" ext-link-type="uri" xlink:href="http://www.ncbi.nlm.nih.gov/nuccore/FJ838699" xlink:type="simple">FJ838699</ext-link></td><td rowspan="1" colspan="1"><ext-link xmlns:xlink="http://www.w3.org/1999/xlink" ext-link-type="uri" xlink:href="http://www.ncbi.nlm.nih.gov/nuccore/FJ838722" xlink:type="simple">FJ838722</ext-link></td><td rowspan="1" colspan="1"><ext-link xmlns:xlink="http://www.w3.org/1999/xlink" ext-link-type="uri" xlink:href="http://www.ncbi.nlm.nih.gov/nuccore/FJ838653" xlink:type="simple">FJ838653</ext-link></td><td rowspan="1" colspan="1"><ext-link xmlns:xlink="http://www.w3.org/1999/xlink" ext-link-type="uri" xlink:href="http://www.ncbi.nlm.nih.gov/nuccore/FJ838745" xlink:type="simple">FJ838745</ext-link></td></tr><tr><td rowspan="1" colspan="1"/><td rowspan="1" colspan="1"><italic><tp:taxon-name>Dubiaranea distincta</tp:taxon-name></italic></td><td rowspan="1" colspan="1"><ext-link xmlns:xlink="http://www.w3.org/1999/xlink" ext-link-type="uri" xlink:href="http://www.ncbi.nlm.nih.gov/nuccore/GU338624" xlink:type="simple">GU338624</ext-link></td><td rowspan="1" colspan="1"><ext-link xmlns:xlink="http://www.w3.org/1999/xlink" ext-link-type="uri" xlink:href="http://www.ncbi.nlm.nih.gov/nuccore/GU338459" xlink:type="simple">GU338459</ext-link></td><td rowspan="1" colspan="1"><ext-link xmlns:xlink="http://www.w3.org/1999/xlink" ext-link-type="uri" xlink:href="http://www.ncbi.nlm.nih.gov/nuccore/GU338579" xlink:type="simple">GU338579</ext-link></td><td rowspan="1" colspan="1"><ext-link xmlns:xlink="http://www.w3.org/1999/xlink" ext-link-type="uri" xlink:href="http://www.ncbi.nlm.nih.gov/nuccore/GU338648" xlink:type="simple">GU338648</ext-link></td><td rowspan="1" colspan="1"/></tr><tr><td rowspan="1" colspan="1"/><td rowspan="1" colspan="1"><italic><tp:taxon-name>Dubiaranea propinquua</tp:taxon-name></italic></td><td rowspan="1" colspan="1"><ext-link xmlns:xlink="http://www.w3.org/1999/xlink" ext-link-type="uri" xlink:href="http://www.ncbi.nlm.nih.gov/nuccore/GU338627" xlink:type="simple">GU338627</ext-link></td><td rowspan="1" colspan="1"><ext-link xmlns:xlink="http://www.w3.org/1999/xlink" ext-link-type="uri" xlink:href="http://www.ncbi.nlm.nih.gov/nuccore/GU338460" xlink:type="simple">GU338460</ext-link></td><td rowspan="1" colspan="1"><ext-link xmlns:xlink="http://www.w3.org/1999/xlink" ext-link-type="uri" xlink:href="http://www.ncbi.nlm.nih.gov/nuccore/GU338580" xlink:type="simple">GU338580</ext-link></td><td rowspan="1" colspan="1"><ext-link xmlns:xlink="http://www.w3.org/1999/xlink" ext-link-type="uri" xlink:href="http://www.ncbi.nlm.nih.gov/nuccore/GU338675" xlink:type="simple">GU338675</ext-link></td><td rowspan="1" colspan="1"/></tr><tr><td rowspan="1" colspan="1"/><td rowspan="1" colspan="1"><italic><tp:taxon-name>Dubiaranea similis</tp:taxon-name></italic></td><td rowspan="1" colspan="1"/><td rowspan="1" colspan="1"><ext-link xmlns:xlink="http://www.w3.org/1999/xlink" ext-link-type="uri" xlink:href="http://www.ncbi.nlm.nih.gov/nuccore/GU338521" xlink:type="simple">GU338521</ext-link></td><td rowspan="1" colspan="1"><ext-link xmlns:xlink="http://www.w3.org/1999/xlink" ext-link-type="uri" xlink:href="http://www.ncbi.nlm.nih.gov/nuccore/GU338581" xlink:type="simple">GU338581</ext-link></td><td rowspan="1" colspan="1"><ext-link xmlns:xlink="http://www.w3.org/1999/xlink" ext-link-type="uri" xlink:href="http://www.ncbi.nlm.nih.gov/nuccore/GU338681" xlink:type="simple">GU338681</ext-link></td><td rowspan="1" colspan="1"/></tr><tr><td rowspan="1" colspan="1"/><td rowspan="1" colspan="1"><italic><tp:taxon-name>Erigone edentate</tp:taxon-name></italic></td><td rowspan="1" colspan="1"/><td rowspan="1" colspan="1"><ext-link xmlns:xlink="http://www.w3.org/1999/xlink" ext-link-type="uri" xlink:href="http://www.ncbi.nlm.nih.gov/nuccore/GU338486" xlink:type="simple">GU338486</ext-link></td><td rowspan="1" colspan="1"><ext-link xmlns:xlink="http://www.w3.org/1999/xlink" ext-link-type="uri" xlink:href="http://www.ncbi.nlm.nih.gov/nuccore/GU338540" xlink:type="simple">GU338540</ext-link></td><td rowspan="1" colspan="1"><ext-link xmlns:xlink="http://www.w3.org/1999/xlink" ext-link-type="uri" xlink:href="http://www.ncbi.nlm.nih.gov/nuccore/GU338686" xlink:type="simple">GU338686</ext-link></td><td rowspan="1" colspan="1"/></tr><tr><td rowspan="1" colspan="1"/><td rowspan="1" colspan="1"><italic><tp:taxon-name>Erigone prominens</tp:taxon-name></italic></td><td rowspan="1" colspan="1"/><td rowspan="1" colspan="1"><ext-link xmlns:xlink="http://www.w3.org/1999/xlink" ext-link-type="uri" xlink:href="http://www.ncbi.nlm.nih.gov/nuccore/GU338498" xlink:type="simple">GU338498</ext-link></td><td rowspan="1" colspan="1"><ext-link xmlns:xlink="http://www.w3.org/1999/xlink" ext-link-type="uri" xlink:href="http://www.ncbi.nlm.nih.gov/nuccore/GU338539" xlink:type="simple">GU338539</ext-link></td><td rowspan="1" colspan="1"><ext-link xmlns:xlink="http://www.w3.org/1999/xlink" ext-link-type="uri" xlink:href="http://www.ncbi.nlm.nih.gov/nuccore/GU338679" xlink:type="simple">GU338679</ext-link></td><td rowspan="1" colspan="1"/></tr><tr><td rowspan="1" colspan="1"/><td rowspan="1" colspan="1"><italic><tp:taxon-name>Floronia bucculenta</tp:taxon-name></italic>*</td><td rowspan="1" colspan="1"><ext-link xmlns:xlink="http://www.w3.org/1999/xlink" ext-link-type="uri" xlink:href="http://www.ncbi.nlm.nih.gov/nuccore/FJ838676" xlink:type="simple">FJ838676</ext-link></td><td rowspan="1" colspan="1"><ext-link xmlns:xlink="http://www.w3.org/1999/xlink" ext-link-type="uri" xlink:href="http://www.ncbi.nlm.nih.gov/nuccore/FJ838700" xlink:type="simple">FJ838700</ext-link></td><td rowspan="1" colspan="1"><ext-link xmlns:xlink="http://www.w3.org/1999/xlink" ext-link-type="uri" xlink:href="http://www.ncbi.nlm.nih.gov/nuccore/FJ838723" xlink:type="simple">FJ838723</ext-link></td><td rowspan="1" colspan="1"><ext-link xmlns:xlink="http://www.w3.org/1999/xlink" ext-link-type="uri" xlink:href="http://www.ncbi.nlm.nih.gov/nuccore/FJ838654" xlink:type="simple">FJ838654</ext-link></td><td rowspan="1" colspan="1"><ext-link xmlns:xlink="http://www.w3.org/1999/xlink" ext-link-type="uri" xlink:href="http://www.ncbi.nlm.nih.gov/nuccore/FJ838746" xlink:type="simple">FJ838746</ext-link></td></tr><tr><td rowspan="1" colspan="1"/><td rowspan="1" colspan="1"><italic><tp:taxon-name>Frontinella communis</tp:taxon-name></italic></td><td rowspan="1" colspan="1"><ext-link xmlns:xlink="http://www.w3.org/1999/xlink" ext-link-type="uri" xlink:href="http://www.ncbi.nlm.nih.gov/nuccore/GU338628" xlink:type="simple">GU338628</ext-link></td><td rowspan="1" colspan="1"><ext-link xmlns:xlink="http://www.w3.org/1999/xlink" ext-link-type="uri" xlink:href="http://www.ncbi.nlm.nih.gov/nuccore/GU338517" xlink:type="simple">GU338517</ext-link></td><td rowspan="1" colspan="1"><ext-link xmlns:xlink="http://www.w3.org/1999/xlink" ext-link-type="uri" xlink:href="http://www.ncbi.nlm.nih.gov/nuccore/GU338573" xlink:type="simple">GU338573</ext-link></td><td rowspan="1" colspan="1"/><td rowspan="1" colspan="1"/></tr><tr><td rowspan="1" colspan="1"/><td rowspan="1" colspan="1"><italic><tp:taxon-name>Frontinella communis</tp:taxon-name></italic>*</td><td rowspan="1" colspan="1"><ext-link xmlns:xlink="http://www.w3.org/1999/xlink" ext-link-type="uri" xlink:href="http://www.ncbi.nlm.nih.gov/nuccore/FJ838677" xlink:type="simple">FJ838677</ext-link></td><td rowspan="1" colspan="1"><ext-link xmlns:xlink="http://www.w3.org/1999/xlink" ext-link-type="uri" xlink:href="http://www.ncbi.nlm.nih.gov/nuccore/FJ838701" xlink:type="simple">FJ838701</ext-link></td><td rowspan="1" colspan="1"><ext-link xmlns:xlink="http://www.w3.org/1999/xlink" ext-link-type="uri" xlink:href="http://www.ncbi.nlm.nih.gov/nuccore/FJ838724" xlink:type="simple">FJ838724</ext-link></td><td rowspan="1" colspan="1"><ext-link xmlns:xlink="http://www.w3.org/1999/xlink" ext-link-type="uri" xlink:href="http://www.ncbi.nlm.nih.gov/nuccore/FJ838655" xlink:type="simple">FJ838655</ext-link></td><td rowspan="1" colspan="1"><ext-link xmlns:xlink="http://www.w3.org/1999/xlink" ext-link-type="uri" xlink:href="http://www.ncbi.nlm.nih.gov/nuccore/FJ838747" xlink:type="simple">FJ838747</ext-link></td></tr><tr><td rowspan="1" colspan="1"/><td rowspan="1" colspan="1"><italic><tp:taxon-name>Fusciphantes hibanus</tp:taxon-name></italic></td><td rowspan="1" colspan="1"/><td rowspan="1" colspan="1"><ext-link xmlns:xlink="http://www.w3.org/1999/xlink" ext-link-type="uri" xlink:href="http://www.ncbi.nlm.nih.gov/nuccore/GU338512" xlink:type="simple">GU338512</ext-link></td><td rowspan="1" colspan="1"><ext-link xmlns:xlink="http://www.w3.org/1999/xlink" ext-link-type="uri" xlink:href="http://www.ncbi.nlm.nih.gov/nuccore/GU338570" xlink:type="simple">GU338570</ext-link></td><td rowspan="1" colspan="1"><ext-link xmlns:xlink="http://www.w3.org/1999/xlink" ext-link-type="uri" xlink:href="http://www.ncbi.nlm.nih.gov/nuccore/GU338683" xlink:type="simple">GU338683</ext-link></td><td rowspan="1" colspan="1"/></tr><tr><td rowspan="1" colspan="1"/><td rowspan="1" colspan="1"><italic><tp:taxon-name>Gnathonarium dentatum</tp:taxon-name></italic></td><td rowspan="1" colspan="1"><ext-link xmlns:xlink="http://www.w3.org/1999/xlink" ext-link-type="uri" xlink:href="http://www.ncbi.nlm.nih.gov/nuccore/GU338593" xlink:type="simple">GU338593</ext-link></td><td rowspan="1" colspan="1"><ext-link xmlns:xlink="http://www.w3.org/1999/xlink" ext-link-type="uri" xlink:href="http://www.ncbi.nlm.nih.gov/nuccore/GU338477" xlink:type="simple">GU338477</ext-link></td><td rowspan="1" colspan="1"><ext-link xmlns:xlink="http://www.w3.org/1999/xlink" ext-link-type="uri" xlink:href="http://www.ncbi.nlm.nih.gov/nuccore/EF128120" xlink:type="simple">EF128120</ext-link></td><td rowspan="1" colspan="1"><ext-link xmlns:xlink="http://www.w3.org/1999/xlink" ext-link-type="uri" xlink:href="http://www.ncbi.nlm.nih.gov/nuccore/GU338651" xlink:type="simple">GU338651</ext-link></td><td rowspan="1" colspan="1"/></tr><tr><td rowspan="1" colspan="1"/><td rowspan="1" colspan="1"><italic><tp:taxon-name>Gnathonarium taczanowskii</tp:taxon-name></italic></td><td rowspan="1" colspan="1"><ext-link xmlns:xlink="http://www.w3.org/1999/xlink" ext-link-type="uri" xlink:href="http://www.ncbi.nlm.nih.gov/nuccore/GU338620" xlink:type="simple">GU338620</ext-link></td><td rowspan="1" colspan="1"><ext-link xmlns:xlink="http://www.w3.org/1999/xlink" ext-link-type="uri" xlink:href="http://www.ncbi.nlm.nih.gov/nuccore/GU338480" xlink:type="simple">GU338480</ext-link></td><td rowspan="1" colspan="1"><ext-link xmlns:xlink="http://www.w3.org/1999/xlink" ext-link-type="uri" xlink:href="http://www.ncbi.nlm.nih.gov/nuccore/GU338547" xlink:type="simple">GU338547</ext-link></td><td rowspan="1" colspan="1"><ext-link xmlns:xlink="http://www.w3.org/1999/xlink" ext-link-type="uri" xlink:href="http://www.ncbi.nlm.nih.gov/nuccore/GU338670" xlink:type="simple">GU338670</ext-link></td><td rowspan="1" colspan="1"/></tr><tr><td rowspan="1" colspan="1"/><td rowspan="1" colspan="1"><italic><tp:taxon-name>Gonatium japonicum</tp:taxon-name></italic></td><td rowspan="1" colspan="1"><ext-link xmlns:xlink="http://www.w3.org/1999/xlink" ext-link-type="uri" xlink:href="http://www.ncbi.nlm.nih.gov/nuccore/GU338613" xlink:type="simple">GU338613</ext-link></td><td rowspan="1" colspan="1"><ext-link xmlns:xlink="http://www.w3.org/1999/xlink" ext-link-type="uri" xlink:href="http://www.ncbi.nlm.nih.gov/nuccore/GU338492" xlink:type="simple">GU338492</ext-link></td><td rowspan="1" colspan="1"/><td rowspan="1" colspan="1"/><td rowspan="1" colspan="1"/></tr><tr><td rowspan="1" colspan="1"/><td rowspan="1" colspan="1"><italic><tp:taxon-name>Gonatium rubellum</tp:taxon-name></italic>*</td><td rowspan="1" colspan="1"><ext-link xmlns:xlink="http://www.w3.org/1999/xlink" ext-link-type="uri" xlink:href="http://www.ncbi.nlm.nih.gov/nuccore/FJ838679" xlink:type="simple">FJ838679</ext-link></td><td rowspan="1" colspan="1"><ext-link xmlns:xlink="http://www.w3.org/1999/xlink" ext-link-type="uri" xlink:href="http://www.ncbi.nlm.nih.gov/nuccore/FJ838703" xlink:type="simple">FJ838703</ext-link></td><td rowspan="1" colspan="1"><ext-link xmlns:xlink="http://www.w3.org/1999/xlink" ext-link-type="uri" xlink:href="http://www.ncbi.nlm.nih.gov/nuccore/FJ838726" xlink:type="simple">FJ838726</ext-link></td><td rowspan="1" colspan="1"><ext-link xmlns:xlink="http://www.w3.org/1999/xlink" ext-link-type="uri" xlink:href="http://www.ncbi.nlm.nih.gov/nuccore/FJ838656" xlink:type="simple">FJ838656</ext-link></td><td rowspan="1" colspan="1"><ext-link xmlns:xlink="http://www.w3.org/1999/xlink" ext-link-type="uri" xlink:href="http://www.ncbi.nlm.nih.gov/nuccore/FJ838749" xlink:type="simple">FJ838749</ext-link></td></tr><tr><td rowspan="1" colspan="1"/><td rowspan="1" colspan="1"><italic><tp:taxon-name>Gongylidiellum vivum</tp:taxon-name></italic>*</td><td rowspan="1" colspan="1"><ext-link xmlns:xlink="http://www.w3.org/1999/xlink" ext-link-type="uri" xlink:href="http://www.ncbi.nlm.nih.gov/nuccore/FJ838678" xlink:type="simple">FJ838678</ext-link></td><td rowspan="1" colspan="1"><ext-link xmlns:xlink="http://www.w3.org/1999/xlink" ext-link-type="uri" xlink:href="http://www.ncbi.nlm.nih.gov/nuccore/FJ838702" xlink:type="simple">FJ838702</ext-link></td><td rowspan="1" colspan="1"><ext-link xmlns:xlink="http://www.w3.org/1999/xlink" ext-link-type="uri" xlink:href="http://www.ncbi.nlm.nih.gov/nuccore/FJ838725" xlink:type="simple">FJ838725</ext-link></td><td rowspan="1" colspan="1"/><td rowspan="1" colspan="1"><ext-link xmlns:xlink="http://www.w3.org/1999/xlink" ext-link-type="uri" xlink:href="http://www.ncbi.nlm.nih.gov/nuccore/FJ838748" xlink:type="simple">FJ838748</ext-link></td></tr><tr><td rowspan="1" colspan="1"/><td rowspan="1" colspan="1"><italic><tp:taxon-name>Grammonota</tp:taxon-name></italic> sp.</td><td rowspan="1" colspan="1"/><td rowspan="1" colspan="1"><ext-link xmlns:xlink="http://www.w3.org/1999/xlink" ext-link-type="uri" xlink:href="http://www.ncbi.nlm.nih.gov/nuccore/GU338491" xlink:type="simple">GU338491</ext-link></td><td rowspan="1" colspan="1"/><td rowspan="1" colspan="1"><ext-link xmlns:xlink="http://www.w3.org/1999/xlink" ext-link-type="uri" xlink:href="http://www.ncbi.nlm.nih.gov/nuccore/GU338685" xlink:type="simple">GU338685</ext-link></td><td rowspan="1" colspan="1"/></tr><tr><td rowspan="1" colspan="1"/><td rowspan="1" colspan="1"><italic><tp:taxon-name>Haplinis diloris</tp:taxon-name></italic>*</td><td rowspan="1" colspan="1"><ext-link xmlns:xlink="http://www.w3.org/1999/xlink" ext-link-type="uri" xlink:href="http://www.ncbi.nlm.nih.gov/nuccore/FJ838680" xlink:type="simple">FJ838680</ext-link></td><td rowspan="1" colspan="1"><ext-link xmlns:xlink="http://www.w3.org/1999/xlink" ext-link-type="uri" xlink:href="http://www.ncbi.nlm.nih.gov/nuccore/FJ838704" xlink:type="simple">FJ838704</ext-link></td><td rowspan="1" colspan="1"><ext-link xmlns:xlink="http://www.w3.org/1999/xlink" ext-link-type="uri" xlink:href="http://www.ncbi.nlm.nih.gov/nuccore/FJ838727" xlink:type="simple">FJ838727</ext-link></td><td rowspan="1" colspan="1"><ext-link xmlns:xlink="http://www.w3.org/1999/xlink" ext-link-type="uri" xlink:href="http://www.ncbi.nlm.nih.gov/nuccore/FJ838657" xlink:type="simple">FJ838657</ext-link></td><td rowspan="1" colspan="1"><ext-link xmlns:xlink="http://www.w3.org/1999/xlink" ext-link-type="uri" xlink:href="http://www.ncbi.nlm.nih.gov/nuccore/FJ838750" xlink:type="simple">FJ838750</ext-link></td></tr><tr><td rowspan="1" colspan="1"/><td rowspan="1" colspan="1"><italic><tp:taxon-name>Helophora insignis</tp:taxon-name></italic>*</td><td rowspan="1" colspan="1"><ext-link xmlns:xlink="http://www.w3.org/1999/xlink" ext-link-type="uri" xlink:href="http://www.ncbi.nlm.nih.gov/nuccore/FJ838681" xlink:type="simple">FJ838681</ext-link></td><td rowspan="1" colspan="1"><ext-link xmlns:xlink="http://www.w3.org/1999/xlink" ext-link-type="uri" xlink:href="http://www.ncbi.nlm.nih.gov/nuccore/FJ838705" xlink:type="simple">FJ838705</ext-link></td><td rowspan="1" colspan="1"><ext-link xmlns:xlink="http://www.w3.org/1999/xlink" ext-link-type="uri" xlink:href="http://www.ncbi.nlm.nih.gov/nuccore/FJ838728" xlink:type="simple">FJ838728</ext-link></td><td rowspan="1" colspan="1"><ext-link xmlns:xlink="http://www.w3.org/1999/xlink" ext-link-type="uri" xlink:href="http://www.ncbi.nlm.nih.gov/nuccore/FJ838658" xlink:type="simple">FJ838658</ext-link></td><td rowspan="1" colspan="1"><ext-link xmlns:xlink="http://www.w3.org/1999/xlink" ext-link-type="uri" xlink:href="http://www.ncbi.nlm.nih.gov/nuccore/FJ838751" xlink:type="simple">FJ838751</ext-link></td></tr><tr><td rowspan="1" colspan="1"/><td rowspan="1" colspan="1"><italic><tp:taxon-name>Himalaphantes azumiensis</tp:taxon-name></italic></td><td rowspan="1" colspan="1"/><td rowspan="1" colspan="1"><ext-link xmlns:xlink="http://www.w3.org/1999/xlink" ext-link-type="uri" xlink:href="http://www.ncbi.nlm.nih.gov/nuccore/GU338522" xlink:type="simple">GU338522</ext-link></td><td rowspan="1" colspan="1"><ext-link xmlns:xlink="http://www.w3.org/1999/xlink" ext-link-type="uri" xlink:href="http://www.ncbi.nlm.nih.gov/nuccore/GU338564" xlink:type="simple">GU338564</ext-link></td><td rowspan="1" colspan="1"><ext-link xmlns:xlink="http://www.w3.org/1999/xlink" ext-link-type="uri" xlink:href="http://www.ncbi.nlm.nih.gov/nuccore/GU338677" xlink:type="simple">GU338677</ext-link></td><td rowspan="1" colspan="1"/></tr><tr><td rowspan="1" colspan="1"/><td rowspan="1" colspan="1"><italic><tp:taxon-name>Hylyphantes graminicola</tp:taxon-name></italic></td><td rowspan="1" colspan="1"><ext-link xmlns:xlink="http://www.w3.org/1999/xlink" ext-link-type="uri" xlink:href="http://www.ncbi.nlm.nih.gov/nuccore/GU338595" xlink:type="simple">GU338595</ext-link></td><td rowspan="1" colspan="1"><ext-link xmlns:xlink="http://www.w3.org/1999/xlink" ext-link-type="uri" xlink:href="http://www.ncbi.nlm.nih.gov/nuccore/GU338478" xlink:type="simple">GU338478</ext-link></td><td rowspan="1" colspan="1"><ext-link xmlns:xlink="http://www.w3.org/1999/xlink" ext-link-type="uri" xlink:href="http://www.ncbi.nlm.nih.gov/nuccore/GU338550" xlink:type="simple">GU338550</ext-link></td><td rowspan="1" colspan="1"><ext-link xmlns:xlink="http://www.w3.org/1999/xlink" ext-link-type="uri" xlink:href="http://www.ncbi.nlm.nih.gov/nuccore/GU338653" xlink:type="simple">GU338653</ext-link></td><td rowspan="1" colspan="1"/></tr><tr><td rowspan="1" colspan="1"/><td rowspan="1" colspan="1"><italic><tp:taxon-name>Hylyphantes</tp:taxon-name></italic> sp.</td><td rowspan="1" colspan="1"><ext-link xmlns:xlink="http://www.w3.org/1999/xlink" ext-link-type="uri" xlink:href="http://www.ncbi.nlm.nih.gov/nuccore/GU338618" xlink:type="simple">GU338618</ext-link></td><td rowspan="1" colspan="1"><ext-link xmlns:xlink="http://www.w3.org/1999/xlink" ext-link-type="uri" xlink:href="http://www.ncbi.nlm.nih.gov/nuccore/GU338481" xlink:type="simple">GU338481</ext-link></td><td rowspan="1" colspan="1"><ext-link xmlns:xlink="http://www.w3.org/1999/xlink" ext-link-type="uri" xlink:href="http://www.ncbi.nlm.nih.gov/nuccore/GU338549" xlink:type="simple">GU338549</ext-link></td><td rowspan="1" colspan="1"><ext-link xmlns:xlink="http://www.w3.org/1999/xlink" ext-link-type="uri" xlink:href="http://www.ncbi.nlm.nih.gov/nuccore/GU338668" xlink:type="simple">GU338668</ext-link></td><td rowspan="1" colspan="1"/></tr><tr><td rowspan="1" colspan="1"/><td rowspan="1" colspan="1"><italic><tp:taxon-name>Labulla thoracica</tp:taxon-name></italic>*</td><td rowspan="1" colspan="1"><ext-link xmlns:xlink="http://www.w3.org/1999/xlink" ext-link-type="uri" xlink:href="http://www.ncbi.nlm.nih.gov/nuccore/AY078662" xlink:type="simple">AY078662</ext-link></td><td rowspan="1" colspan="1"><ext-link xmlns:xlink="http://www.w3.org/1999/xlink" ext-link-type="uri" xlink:href="http://www.ncbi.nlm.nih.gov/nuccore/AY078674" xlink:type="simple">AY078674</ext-link></td><td rowspan="1" colspan="1"><ext-link xmlns:xlink="http://www.w3.org/1999/xlink" ext-link-type="uri" xlink:href="http://www.ncbi.nlm.nih.gov/nuccore/AY078680" xlink:type="simple">AY078680</ext-link></td><td rowspan="1" colspan="1"><ext-link xmlns:xlink="http://www.w3.org/1999/xlink" ext-link-type="uri" xlink:href="http://www.ncbi.nlm.nih.gov/nuccore/AY078694" xlink:type="simple">AY078694</ext-link></td><td rowspan="1" colspan="1"><ext-link xmlns:xlink="http://www.w3.org/1999/xlink" ext-link-type="uri" xlink:href="http://www.ncbi.nlm.nih.gov/nuccore/AY078707" xlink:type="simple">AY078707</ext-link></td></tr><tr><td rowspan="1" colspan="1"/><td rowspan="1" colspan="1"><italic><tp:taxon-name>Laetesia</tp:taxon-name></italic> sp.*</td><td rowspan="1" colspan="1"><ext-link xmlns:xlink="http://www.w3.org/1999/xlink" ext-link-type="uri" xlink:href="http://www.ncbi.nlm.nih.gov/nuccore/FJ838682" xlink:type="simple">FJ838682</ext-link></td><td rowspan="1" colspan="1"><ext-link xmlns:xlink="http://www.w3.org/1999/xlink" ext-link-type="uri" xlink:href="http://www.ncbi.nlm.nih.gov/nuccore/FJ838706" xlink:type="simple">FJ838706</ext-link></td><td rowspan="1" colspan="1"><ext-link xmlns:xlink="http://www.w3.org/1999/xlink" ext-link-type="uri" xlink:href="http://www.ncbi.nlm.nih.gov/nuccore/FJ838729" xlink:type="simple">FJ838729</ext-link></td><td rowspan="1" colspan="1"><ext-link xmlns:xlink="http://www.w3.org/1999/xlink" ext-link-type="uri" xlink:href="http://www.ncbi.nlm.nih.gov/nuccore/FJ838659" xlink:type="simple">FJ838659</ext-link></td><td rowspan="1" colspan="1"><ext-link xmlns:xlink="http://www.w3.org/1999/xlink" ext-link-type="uri" xlink:href="http://www.ncbi.nlm.nih.gov/nuccore/FJ838752" xlink:type="simple">FJ838752</ext-link></td></tr><tr><td rowspan="1" colspan="1"/><td rowspan="1" colspan="1"><italic><tp:taxon-name>Lepthyphantes minutus</tp:taxon-name></italic>*</td><td rowspan="1" colspan="1"><ext-link xmlns:xlink="http://www.w3.org/1999/xlink" ext-link-type="uri" xlink:href="http://www.ncbi.nlm.nih.gov/nuccore/AY078663" xlink:type="simple">AY078663</ext-link></td><td rowspan="1" colspan="1"><ext-link xmlns:xlink="http://www.w3.org/1999/xlink" ext-link-type="uri" xlink:href="http://www.ncbi.nlm.nih.gov/nuccore/AY078673" xlink:type="simple">AY078673</ext-link></td><td rowspan="1" colspan="1"><ext-link xmlns:xlink="http://www.w3.org/1999/xlink" ext-link-type="uri" xlink:href="http://www.ncbi.nlm.nih.gov/nuccore/AY078681" xlink:type="simple">AY078681</ext-link></td><td rowspan="1" colspan="1"><ext-link xmlns:xlink="http://www.w3.org/1999/xlink" ext-link-type="uri" xlink:href="http://www.ncbi.nlm.nih.gov/nuccore/AY078689" xlink:type="simple">AY078689</ext-link></td><td rowspan="1" colspan="1"><ext-link xmlns:xlink="http://www.w3.org/1999/xlink" ext-link-type="uri" xlink:href="http://www.ncbi.nlm.nih.gov/nuccore/AY078705" xlink:type="simple">AY078705</ext-link></td></tr><tr><td rowspan="1" colspan="1"/><td rowspan="1" colspan="1"><italic><tp:taxon-name>Lepthyphantes leprosus</tp:taxon-name></italic></td><td rowspan="1" colspan="1"/><td rowspan="1" colspan="1"><ext-link xmlns:xlink="http://www.w3.org/1999/xlink" ext-link-type="uri" xlink:href="http://www.ncbi.nlm.nih.gov/nuccore/GU338488" xlink:type="simple">GU338488</ext-link></td><td rowspan="1" colspan="1"><ext-link xmlns:xlink="http://www.w3.org/1999/xlink" ext-link-type="uri" xlink:href="http://www.ncbi.nlm.nih.gov/nuccore/GU338565" xlink:type="simple">GU338565</ext-link></td><td rowspan="1" colspan="1"><ext-link xmlns:xlink="http://www.w3.org/1999/xlink" ext-link-type="uri" xlink:href="http://www.ncbi.nlm.nih.gov/nuccore/GU338682" xlink:type="simple">GU338682</ext-link></td><td rowspan="1" colspan="1"/></tr><tr><td rowspan="1" colspan="1"/><td rowspan="1" colspan="1"><italic><tp:taxon-name>Lepthyphantes</tp:taxon-name></italic> sp.</td><td rowspan="1" colspan="1"><ext-link xmlns:xlink="http://www.w3.org/1999/xlink" ext-link-type="uri" xlink:href="http://www.ncbi.nlm.nih.gov/nuccore/GU338610" xlink:type="simple">GU338610</ext-link></td><td rowspan="1" colspan="1"><ext-link xmlns:xlink="http://www.w3.org/1999/xlink" ext-link-type="uri" xlink:href="http://www.ncbi.nlm.nih.gov/nuccore/GU338509" xlink:type="simple">GU338509</ext-link></td><td rowspan="1" colspan="1"><ext-link xmlns:xlink="http://www.w3.org/1999/xlink" ext-link-type="uri" xlink:href="http://www.ncbi.nlm.nih.gov/nuccore/GU338562" xlink:type="simple">GU338562</ext-link></td><td rowspan="1" colspan="1"><ext-link xmlns:xlink="http://www.w3.org/1999/xlink" ext-link-type="uri" xlink:href="http://www.ncbi.nlm.nih.gov/nuccore/GU338664" xlink:type="simple">GU338664</ext-link></td><td rowspan="1" colspan="1"/></tr><tr><td rowspan="1" colspan="1"/><td rowspan="1" colspan="1"><italic><tp:taxon-name>Linyphia triangularis</tp:taxon-name></italic>*</td><td rowspan="1" colspan="1"><ext-link xmlns:xlink="http://www.w3.org/1999/xlink" ext-link-type="uri" xlink:href="http://www.ncbi.nlm.nih.gov/nuccore/AY078664" xlink:type="simple">AY078664</ext-link></td><td rowspan="1" colspan="1"><ext-link xmlns:xlink="http://www.w3.org/1999/xlink" ext-link-type="uri" xlink:href="http://www.ncbi.nlm.nih.gov/nuccore/AY078668" xlink:type="simple">AY078668</ext-link></td><td rowspan="1" colspan="1"><ext-link xmlns:xlink="http://www.w3.org/1999/xlink" ext-link-type="uri" xlink:href="http://www.ncbi.nlm.nih.gov/nuccore/AY078682" xlink:type="simple">AY078682</ext-link></td><td rowspan="1" colspan="1"><ext-link xmlns:xlink="http://www.w3.org/1999/xlink" ext-link-type="uri" xlink:href="http://www.ncbi.nlm.nih.gov/nuccore/AY078693" xlink:type="simple">AY078693</ext-link></td><td rowspan="1" colspan="1"><ext-link xmlns:xlink="http://www.w3.org/1999/xlink" ext-link-type="uri" xlink:href="http://www.ncbi.nlm.nih.gov/nuccore/AY078702" xlink:type="simple">AY078702</ext-link></td></tr><tr><td rowspan="1" colspan="1"/><td rowspan="1" colspan="1"><italic><tp:taxon-name>Linyphia</tp:taxon-name></italic> sp.</td><td rowspan="1" colspan="1"><ext-link xmlns:xlink="http://www.w3.org/1999/xlink" ext-link-type="uri" xlink:href="http://www.ncbi.nlm.nih.gov/nuccore/GU338597" xlink:type="simple">GU338597</ext-link></td><td rowspan="1" colspan="1"><ext-link xmlns:xlink="http://www.w3.org/1999/xlink" ext-link-type="uri" xlink:href="http://www.ncbi.nlm.nih.gov/nuccore/GU338461" xlink:type="simple">GU338461</ext-link></td><td rowspan="1" colspan="1"><ext-link xmlns:xlink="http://www.w3.org/1999/xlink" ext-link-type="uri" xlink:href="http://www.ncbi.nlm.nih.gov/nuccore/GU338572" xlink:type="simple">GU338572</ext-link></td><td rowspan="1" colspan="1"><ext-link xmlns:xlink="http://www.w3.org/1999/xlink" ext-link-type="uri" xlink:href="http://www.ncbi.nlm.nih.gov/nuccore/GU338654" xlink:type="simple">GU338654</ext-link></td><td rowspan="1" colspan="1"/></tr><tr><td rowspan="1" colspan="1"/><td rowspan="1" colspan="1"><italic><tp:taxon-name>Macrargus alpinus</tp:taxon-name></italic></td><td rowspan="1" colspan="1"/><td rowspan="1" colspan="1"><ext-link xmlns:xlink="http://www.w3.org/1999/xlink" ext-link-type="uri" xlink:href="http://www.ncbi.nlm.nih.gov/nuccore/GU338505" xlink:type="simple">GU338505</ext-link></td><td rowspan="1" colspan="1"><ext-link xmlns:xlink="http://www.w3.org/1999/xlink" ext-link-type="uri" xlink:href="http://www.ncbi.nlm.nih.gov/nuccore/GU338559" xlink:type="simple">GU338559</ext-link></td><td rowspan="1" colspan="1"/><td rowspan="1" colspan="1"/></tr><tr><td rowspan="1" colspan="1"/><td rowspan="1" colspan="1"><italic><tp:taxon-name>Agyneta nigra</tp:taxon-name></italic></td><td rowspan="1" colspan="1"><ext-link xmlns:xlink="http://www.w3.org/1999/xlink" ext-link-type="uri" xlink:href="http://www.ncbi.nlm.nih.gov/nuccore/GU338608" xlink:type="simple">GU338608</ext-link></td><td rowspan="1" colspan="1"><ext-link xmlns:xlink="http://www.w3.org/1999/xlink" ext-link-type="uri" xlink:href="http://www.ncbi.nlm.nih.gov/nuccore/GU338504" xlink:type="simple">GU338504</ext-link></td><td rowspan="1" colspan="1"><ext-link xmlns:xlink="http://www.w3.org/1999/xlink" ext-link-type="uri" xlink:href="http://www.ncbi.nlm.nih.gov/nuccore/GU338577" xlink:type="simple">GU338577</ext-link></td><td rowspan="1" colspan="1"><ext-link xmlns:xlink="http://www.w3.org/1999/xlink" ext-link-type="uri" xlink:href="http://www.ncbi.nlm.nih.gov/nuccore/GU338662" xlink:type="simple">GU338662</ext-link></td><td rowspan="1" colspan="1"/></tr><tr><td rowspan="1" colspan="1"/><td rowspan="1" colspan="1"><italic><tp:taxon-name>Agyneta rurestris</tp:taxon-name></italic>*</td><td rowspan="1" colspan="1"><ext-link xmlns:xlink="http://www.w3.org/1999/xlink" ext-link-type="uri" xlink:href="http://www.ncbi.nlm.nih.gov/nuccore/FJ838683" xlink:type="simple">FJ838683</ext-link></td><td rowspan="1" colspan="1"><ext-link xmlns:xlink="http://www.w3.org/1999/xlink" ext-link-type="uri" xlink:href="http://www.ncbi.nlm.nih.gov/nuccore/FJ838707" xlink:type="simple">FJ838707</ext-link></td><td rowspan="1" colspan="1"><ext-link xmlns:xlink="http://www.w3.org/1999/xlink" ext-link-type="uri" xlink:href="http://www.ncbi.nlm.nih.gov/nuccore/FJ838730" xlink:type="simple">FJ838730</ext-link></td><td rowspan="1" colspan="1"><ext-link xmlns:xlink="http://www.w3.org/1999/xlink" ext-link-type="uri" xlink:href="http://www.ncbi.nlm.nih.gov/nuccore/FJ838660" xlink:type="simple">FJ838660</ext-link></td><td rowspan="1" colspan="1"><ext-link xmlns:xlink="http://www.w3.org/1999/xlink" ext-link-type="uri" xlink:href="http://www.ncbi.nlm.nih.gov/nuccore/FJ838753" xlink:type="simple">FJ838753</ext-link></td></tr><tr><td rowspan="1" colspan="1"/><td rowspan="1" colspan="1"><italic><tp:taxon-name>Microlinyphia dana</tp:taxon-name></italic>*</td><td rowspan="1" colspan="1"><ext-link xmlns:xlink="http://www.w3.org/1999/xlink" ext-link-type="uri" xlink:href="http://www.ncbi.nlm.nih.gov/nuccore/AY078665" xlink:type="simple">AY078665</ext-link></td><td rowspan="1" colspan="1"><ext-link xmlns:xlink="http://www.w3.org/1999/xlink" ext-link-type="uri" xlink:href="http://www.ncbi.nlm.nih.gov/nuccore/AY078677" xlink:type="simple">AY078677</ext-link></td><td rowspan="1" colspan="1"><ext-link xmlns:xlink="http://www.w3.org/1999/xlink" ext-link-type="uri" xlink:href="http://www.ncbi.nlm.nih.gov/nuccore/AY078683" xlink:type="simple">AY078683</ext-link></td><td rowspan="1" colspan="1"><ext-link xmlns:xlink="http://www.w3.org/1999/xlink" ext-link-type="uri" xlink:href="http://www.ncbi.nlm.nih.gov/nuccore/AY078690" xlink:type="simple">AY078690</ext-link></td><td rowspan="1" colspan="1"/></tr><tr><td rowspan="1" colspan="1"/><td rowspan="1" colspan="1"><italic><tp:taxon-name>Microneta</tp:taxon-name></italic> sp.</td><td rowspan="1" colspan="1"><ext-link xmlns:xlink="http://www.w3.org/1999/xlink" ext-link-type="uri" xlink:href="http://www.ncbi.nlm.nih.gov/nuccore/GU338609" xlink:type="simple">GU338609</ext-link></td><td rowspan="1" colspan="1"><ext-link xmlns:xlink="http://www.w3.org/1999/xlink" ext-link-type="uri" xlink:href="http://www.ncbi.nlm.nih.gov/nuccore/GU338472" xlink:type="simple">GU338472</ext-link></td><td rowspan="1" colspan="1"><ext-link xmlns:xlink="http://www.w3.org/1999/xlink" ext-link-type="uri" xlink:href="http://www.ncbi.nlm.nih.gov/nuccore/GU338538" xlink:type="simple">GU338538</ext-link></td><td rowspan="1" colspan="1"><ext-link xmlns:xlink="http://www.w3.org/1999/xlink" ext-link-type="uri" xlink:href="http://www.ncbi.nlm.nih.gov/nuccore/GU338663" xlink:type="simple">GU338663</ext-link></td><td rowspan="1" colspan="1"/></tr><tr><td rowspan="1" colspan="1"/><td rowspan="1" colspan="1"><italic><tp:taxon-name>Microneta viaria</tp:taxon-name></italic>*</td><td rowspan="1" colspan="1"><ext-link xmlns:xlink="http://www.w3.org/1999/xlink" ext-link-type="uri" xlink:href="http://www.ncbi.nlm.nih.gov/nuccore/FJ838684" xlink:type="simple">FJ838684</ext-link></td><td rowspan="1" colspan="1"><ext-link xmlns:xlink="http://www.w3.org/1999/xlink" ext-link-type="uri" xlink:href="http://www.ncbi.nlm.nih.gov/nuccore/FJ838708" xlink:type="simple">FJ838708</ext-link></td><td rowspan="1" colspan="1"><ext-link xmlns:xlink="http://www.w3.org/1999/xlink" ext-link-type="uri" xlink:href="http://www.ncbi.nlm.nih.gov/nuccore/FJ838731" xlink:type="simple">FJ838731</ext-link></td><td rowspan="1" colspan="1"><ext-link xmlns:xlink="http://www.w3.org/1999/xlink" ext-link-type="uri" xlink:href="http://www.ncbi.nlm.nih.gov/nuccore/FJ838661" xlink:type="simple">FJ838661</ext-link></td><td rowspan="1" colspan="1"><ext-link xmlns:xlink="http://www.w3.org/1999/xlink" ext-link-type="uri" xlink:href="http://www.ncbi.nlm.nih.gov/nuccore/FJ838754" xlink:type="simple">FJ838754</ext-link></td></tr><tr><td rowspan="1" colspan="1"/><td rowspan="1" colspan="1"><italic><tp:taxon-name>Microneta viaria</tp:taxon-name></italic></td><td rowspan="1" colspan="1"><ext-link xmlns:xlink="http://www.w3.org/1999/xlink" ext-link-type="uri" xlink:href="http://www.ncbi.nlm.nih.gov/nuccore/GU338598" xlink:type="simple">GU338598</ext-link></td><td rowspan="1" colspan="1"><ext-link xmlns:xlink="http://www.w3.org/1999/xlink" ext-link-type="uri" xlink:href="http://www.ncbi.nlm.nih.gov/nuccore/GU338502" xlink:type="simple">GU338502</ext-link></td><td rowspan="1" colspan="1"><ext-link xmlns:xlink="http://www.w3.org/1999/xlink" ext-link-type="uri" xlink:href="http://www.ncbi.nlm.nih.gov/nuccore/GU338537" xlink:type="simple">GU338537</ext-link></td><td rowspan="1" colspan="1"><ext-link xmlns:xlink="http://www.w3.org/1999/xlink" ext-link-type="uri" xlink:href="http://www.ncbi.nlm.nih.gov/nuccore/GU338655" xlink:type="simple">GU338655</ext-link></td><td rowspan="1" colspan="1"/></tr><tr><td rowspan="1" colspan="1"/><td rowspan="1" colspan="1"><italic><tp:taxon-name>Moebelia rectangular</tp:taxon-name></italic></td><td rowspan="1" colspan="1"><ext-link xmlns:xlink="http://www.w3.org/1999/xlink" ext-link-type="uri" xlink:href="http://www.ncbi.nlm.nih.gov/nuccore/GU338591" xlink:type="simple">GU338591</ext-link></td><td rowspan="1" colspan="1"><ext-link xmlns:xlink="http://www.w3.org/1999/xlink" ext-link-type="uri" xlink:href="http://www.ncbi.nlm.nih.gov/nuccore/GU338485" xlink:type="simple">GU338485</ext-link></td><td rowspan="1" colspan="1"><ext-link xmlns:xlink="http://www.w3.org/1999/xlink" ext-link-type="uri" xlink:href="http://www.ncbi.nlm.nih.gov/nuccore/GU338557" xlink:type="simple">GU338557</ext-link></td><td rowspan="1" colspan="1"/><td rowspan="1" colspan="1"/></tr><tr><td rowspan="1" colspan="1"/><td rowspan="1" colspan="1"><italic><tp:taxon-name>Mughiphantes nigromaculatus</tp:taxon-name></italic></td><td rowspan="1" colspan="1"><ext-link xmlns:xlink="http://www.w3.org/1999/xlink" ext-link-type="uri" xlink:href="http://www.ncbi.nlm.nih.gov/nuccore/GU338600" xlink:type="simple">GU338600</ext-link></td><td rowspan="1" colspan="1"><ext-link xmlns:xlink="http://www.w3.org/1999/xlink" ext-link-type="uri" xlink:href="http://www.ncbi.nlm.nih.gov/nuccore/GU338510" xlink:type="simple">GU338510</ext-link></td><td rowspan="1" colspan="1"><ext-link xmlns:xlink="http://www.w3.org/1999/xlink" ext-link-type="uri" xlink:href="http://www.ncbi.nlm.nih.gov/nuccore/GU338527" xlink:type="simple">GU338527</ext-link></td><td rowspan="1" colspan="1"><ext-link xmlns:xlink="http://www.w3.org/1999/xlink" ext-link-type="uri" xlink:href="http://www.ncbi.nlm.nih.gov/nuccore/GU338644" xlink:type="simple">GU338644</ext-link></td><td rowspan="1" colspan="1"/></tr><tr><td rowspan="1" colspan="1"/><td rowspan="1" colspan="1"><italic><tp:taxon-name>Nematogmus sanguinolentus</tp:taxon-name></italic></td><td rowspan="1" colspan="1"><ext-link xmlns:xlink="http://www.w3.org/1999/xlink" ext-link-type="uri" xlink:href="http://www.ncbi.nlm.nih.gov/nuccore/GU338635" xlink:type="simple">GU338635</ext-link></td><td rowspan="1" colspan="1"><ext-link xmlns:xlink="http://www.w3.org/1999/xlink" ext-link-type="uri" xlink:href="http://www.ncbi.nlm.nih.gov/nuccore/GU338489" xlink:type="simple">GU338489</ext-link></td><td rowspan="1" colspan="1"><ext-link xmlns:xlink="http://www.w3.org/1999/xlink" ext-link-type="uri" xlink:href="http://www.ncbi.nlm.nih.gov/nuccore/GU338544" xlink:type="simple">GU338544</ext-link></td><td rowspan="1" colspan="1"><ext-link xmlns:xlink="http://www.w3.org/1999/xlink" ext-link-type="uri" xlink:href="http://www.ncbi.nlm.nih.gov/nuccore/GU338694" xlink:type="simple">GU338694</ext-link></td><td rowspan="1" colspan="1"/></tr><tr><td rowspan="1" colspan="1"/><td rowspan="1" colspan="1"><italic><tp:taxon-name>Neomaso patagonicus</tp:taxon-name></italic></td><td rowspan="1" colspan="1"><ext-link xmlns:xlink="http://www.w3.org/1999/xlink" ext-link-type="uri" xlink:href="http://www.ncbi.nlm.nih.gov/nuccore/GU338626" xlink:type="simple">GU338626</ext-link></td><td rowspan="1" colspan="1"><ext-link xmlns:xlink="http://www.w3.org/1999/xlink" ext-link-type="uri" xlink:href="http://www.ncbi.nlm.nih.gov/nuccore/GU338473" xlink:type="simple">GU338473</ext-link></td><td rowspan="1" colspan="1"><ext-link xmlns:xlink="http://www.w3.org/1999/xlink" ext-link-type="uri" xlink:href="http://www.ncbi.nlm.nih.gov/nuccore/GU338578" xlink:type="simple">GU338578</ext-link></td><td rowspan="1" colspan="1"><ext-link xmlns:xlink="http://www.w3.org/1999/xlink" ext-link-type="uri" xlink:href="http://www.ncbi.nlm.nih.gov/nuccore/GU338674" xlink:type="simple">GU338674</ext-link></td><td rowspan="1" colspan="1"/></tr><tr><td rowspan="1" colspan="1"/><td rowspan="1" colspan="1"><italic><tp:taxon-name>Neriene japonica</tp:taxon-name></italic></td><td rowspan="1" colspan="1"><ext-link xmlns:xlink="http://www.w3.org/1999/xlink" ext-link-type="uri" xlink:href="http://www.ncbi.nlm.nih.gov/nuccore/GU338633" xlink:type="simple">GU338633</ext-link></td><td rowspan="1" colspan="1"><ext-link xmlns:xlink="http://www.w3.org/1999/xlink" ext-link-type="uri" xlink:href="http://www.ncbi.nlm.nih.gov/nuccore/GU338462" xlink:type="simple">GU338462</ext-link></td><td rowspan="1" colspan="1"><ext-link xmlns:xlink="http://www.w3.org/1999/xlink" ext-link-type="uri" xlink:href="http://www.ncbi.nlm.nih.gov/nuccore/GU338575" xlink:type="simple">GU338575</ext-link></td><td rowspan="1" colspan="1"><ext-link xmlns:xlink="http://www.w3.org/1999/xlink" ext-link-type="uri" xlink:href="http://www.ncbi.nlm.nih.gov/nuccore/GU338692" xlink:type="simple">GU338692</ext-link></td><td rowspan="1" colspan="1"/></tr><tr><td rowspan="1" colspan="1"/><td rowspan="1" colspan="1"><italic><tp:taxon-name>Neriene radiata</tp:taxon-name></italic>*</td><td rowspan="1" colspan="1"><ext-link xmlns:xlink="http://www.w3.org/1999/xlink" ext-link-type="uri" xlink:href="http://www.ncbi.nlm.nih.gov/nuccore/AY078710" xlink:type="simple">AY078710</ext-link></td><td rowspan="1" colspan="1"><ext-link xmlns:xlink="http://www.w3.org/1999/xlink" ext-link-type="uri" xlink:href="http://www.ncbi.nlm.nih.gov/nuccore/AY078670" xlink:type="simple">AY078670</ext-link></td><td rowspan="1" colspan="1"><ext-link xmlns:xlink="http://www.w3.org/1999/xlink" ext-link-type="uri" xlink:href="http://www.ncbi.nlm.nih.gov/nuccore/AY078684" xlink:type="simple">AY078684</ext-link></td><td rowspan="1" colspan="1"><ext-link xmlns:xlink="http://www.w3.org/1999/xlink" ext-link-type="uri" xlink:href="http://www.ncbi.nlm.nih.gov/nuccore/AY078696" xlink:type="simple">AY078696</ext-link></td><td rowspan="1" colspan="1"><ext-link xmlns:xlink="http://www.w3.org/1999/xlink" ext-link-type="uri" xlink:href="http://www.ncbi.nlm.nih.gov/nuccore/AY078709" xlink:type="simple">AY078709</ext-link></td></tr><tr><td rowspan="1" colspan="1"/><td rowspan="1" colspan="1"><italic><tp:taxon-name>Neriene radiate</tp:taxon-name></italic></td><td rowspan="1" colspan="1"><ext-link xmlns:xlink="http://www.w3.org/1999/xlink" ext-link-type="uri" xlink:href="http://www.ncbi.nlm.nih.gov/nuccore/GU338623" xlink:type="simple">GU338623</ext-link></td><td rowspan="1" colspan="1"><ext-link xmlns:xlink="http://www.w3.org/1999/xlink" ext-link-type="uri" xlink:href="http://www.ncbi.nlm.nih.gov/nuccore/GU338463" xlink:type="simple">GU338463</ext-link></td><td rowspan="1" colspan="1"><ext-link xmlns:xlink="http://www.w3.org/1999/xlink" ext-link-type="uri" xlink:href="http://www.ncbi.nlm.nih.gov/nuccore/GU338574" xlink:type="simple">GU338574</ext-link></td><td rowspan="1" colspan="1"><ext-link xmlns:xlink="http://www.w3.org/1999/xlink" ext-link-type="uri" xlink:href="http://www.ncbi.nlm.nih.gov/nuccore/GU338672" xlink:type="simple">GU338672</ext-link></td><td rowspan="1" colspan="1"/></tr><tr><td rowspan="1" colspan="1"/><td rowspan="1" colspan="1"><italic><tp:taxon-name>Neriene variabilis</tp:taxon-name></italic>*</td><td rowspan="1" colspan="1"><ext-link xmlns:xlink="http://www.w3.org/1999/xlink" ext-link-type="uri" xlink:href="http://www.ncbi.nlm.nih.gov/nuccore/AY078711" xlink:type="simple">AY078711</ext-link></td><td rowspan="1" colspan="1"><ext-link xmlns:xlink="http://www.w3.org/1999/xlink" ext-link-type="uri" xlink:href="http://www.ncbi.nlm.nih.gov/nuccore/AY078669" xlink:type="simple">AY078669</ext-link></td><td rowspan="1" colspan="1"><ext-link xmlns:xlink="http://www.w3.org/1999/xlink" ext-link-type="uri" xlink:href="http://www.ncbi.nlm.nih.gov/nuccore/AY078685" xlink:type="simple">AY078685</ext-link></td><td rowspan="1" colspan="1"><ext-link xmlns:xlink="http://www.w3.org/1999/xlink" ext-link-type="uri" xlink:href="http://www.ncbi.nlm.nih.gov/nuccore/AY078699" xlink:type="simple">AY078699</ext-link></td><td rowspan="1" colspan="1"><ext-link xmlns:xlink="http://www.w3.org/1999/xlink" ext-link-type="uri" xlink:href="http://www.ncbi.nlm.nih.gov/nuccore/AY078706" xlink:type="simple">AY078706</ext-link></td></tr><tr><td rowspan="1" colspan="1"/><td rowspan="1" colspan="1"><italic><tp:taxon-name>Nesioneta ellipsoidalis</tp:taxon-name></italic></td><td rowspan="1" colspan="1"/><td rowspan="1" colspan="1"><ext-link xmlns:xlink="http://www.w3.org/1999/xlink" ext-link-type="uri" xlink:href="http://www.ncbi.nlm.nih.gov/nuccore/GU338519" xlink:type="simple">GU338519</ext-link></td><td rowspan="1" colspan="1"><ext-link xmlns:xlink="http://www.w3.org/1999/xlink" ext-link-type="uri" xlink:href="http://www.ncbi.nlm.nih.gov/nuccore/GU338532" xlink:type="simple">GU338532</ext-link></td><td rowspan="1" colspan="1"><ext-link xmlns:xlink="http://www.w3.org/1999/xlink" ext-link-type="uri" xlink:href="http://www.ncbi.nlm.nih.gov/nuccore/GU338687" xlink:type="simple">GU338687</ext-link></td><td rowspan="1" colspan="1"/></tr><tr><td rowspan="1" colspan="1"/><td rowspan="1" colspan="1"><italic><tp:taxon-name>Nippononeta kantonis</tp:taxon-name></italic></td><td rowspan="1" colspan="1"><ext-link xmlns:xlink="http://www.w3.org/1999/xlink" ext-link-type="uri" xlink:href="http://www.ncbi.nlm.nih.gov/nuccore/GU338634" xlink:type="simple">GU338634</ext-link></td><td rowspan="1" colspan="1"><ext-link xmlns:xlink="http://www.w3.org/1999/xlink" ext-link-type="uri" xlink:href="http://www.ncbi.nlm.nih.gov/nuccore/GU338471" xlink:type="simple">GU338471</ext-link></td><td rowspan="1" colspan="1"><ext-link xmlns:xlink="http://www.w3.org/1999/xlink" ext-link-type="uri" xlink:href="http://www.ncbi.nlm.nih.gov/nuccore/GU338530" xlink:type="simple">GU338530</ext-link></td><td rowspan="1" colspan="1"><ext-link xmlns:xlink="http://www.w3.org/1999/xlink" ext-link-type="uri" xlink:href="http://www.ncbi.nlm.nih.gov/nuccore/GU338693" xlink:type="simple">GU338693</ext-link></td><td rowspan="1" colspan="1"/></tr><tr><td rowspan="1" colspan="1"/><td rowspan="1" colspan="1"><italic><tp:taxon-name>Nippononeta</tp:taxon-name></italic> sp.</td><td rowspan="1" colspan="1"><ext-link xmlns:xlink="http://www.w3.org/1999/xlink" ext-link-type="uri" xlink:href="http://www.ncbi.nlm.nih.gov/nuccore/GU338602" xlink:type="simple">GU338602</ext-link></td><td rowspan="1" colspan="1"><ext-link xmlns:xlink="http://www.w3.org/1999/xlink" ext-link-type="uri" xlink:href="http://www.ncbi.nlm.nih.gov/nuccore/GU338520" xlink:type="simple">GU338520</ext-link></td><td rowspan="1" colspan="1"><ext-link xmlns:xlink="http://www.w3.org/1999/xlink" ext-link-type="uri" xlink:href="http://www.ncbi.nlm.nih.gov/nuccore/GU338531" xlink:type="simple">GU338531</ext-link></td><td rowspan="1" colspan="1"><ext-link xmlns:xlink="http://www.w3.org/1999/xlink" ext-link-type="uri" xlink:href="http://www.ncbi.nlm.nih.gov/nuccore/GU338657" xlink:type="simple">GU338657</ext-link></td><td rowspan="1" colspan="1"/></tr><tr><td rowspan="1" colspan="1"/><td rowspan="1" colspan="1"><italic><tp:taxon-name>Notholepthyphantes australis</tp:taxon-name></italic>*</td><td rowspan="1" colspan="1"><ext-link xmlns:xlink="http://www.w3.org/1999/xlink" ext-link-type="uri" xlink:href="http://www.ncbi.nlm.nih.gov/nuccore/FJ838685" xlink:type="simple">FJ838685</ext-link></td><td rowspan="1" colspan="1"><ext-link xmlns:xlink="http://www.w3.org/1999/xlink" ext-link-type="uri" xlink:href="http://www.ncbi.nlm.nih.gov/nuccore/FJ838709" xlink:type="simple">FJ838709</ext-link></td><td rowspan="1" colspan="1"><ext-link xmlns:xlink="http://www.w3.org/1999/xlink" ext-link-type="uri" xlink:href="http://www.ncbi.nlm.nih.gov/nuccore/FJ838732" xlink:type="simple">FJ838732</ext-link></td><td rowspan="1" colspan="1"><ext-link xmlns:xlink="http://www.w3.org/1999/xlink" ext-link-type="uri" xlink:href="http://www.ncbi.nlm.nih.gov/nuccore/FJ838662" xlink:type="simple">FJ838662</ext-link></td><td rowspan="1" colspan="1"><ext-link xmlns:xlink="http://www.w3.org/1999/xlink" ext-link-type="uri" xlink:href="http://www.ncbi.nlm.nih.gov/nuccore/FJ838755" xlink:type="simple">FJ838755</ext-link></td></tr><tr><td rowspan="1" colspan="1"/><td rowspan="1" colspan="1"><italic><tp:taxon-name>Novafroneta vulgaris</tp:taxon-name></italic>*</td><td rowspan="1" colspan="1"><ext-link xmlns:xlink="http://www.w3.org/1999/xlink" ext-link-type="uri" xlink:href="http://www.ncbi.nlm.nih.gov/nuccore/FJ838686" xlink:type="simple">FJ838686</ext-link></td><td rowspan="1" colspan="1"><ext-link xmlns:xlink="http://www.w3.org/1999/xlink" ext-link-type="uri" xlink:href="http://www.ncbi.nlm.nih.gov/nuccore/FJ838710" xlink:type="simple">FJ838710</ext-link></td><td rowspan="1" colspan="1"><ext-link xmlns:xlink="http://www.w3.org/1999/xlink" ext-link-type="uri" xlink:href="http://www.ncbi.nlm.nih.gov/nuccore/FJ838733" xlink:type="simple">FJ838733</ext-link></td><td rowspan="1" colspan="1"><ext-link xmlns:xlink="http://www.w3.org/1999/xlink" ext-link-type="uri" xlink:href="http://www.ncbi.nlm.nih.gov/nuccore/FJ838663" xlink:type="simple">FJ838663</ext-link></td><td rowspan="1" colspan="1"><ext-link xmlns:xlink="http://www.w3.org/1999/xlink" ext-link-type="uri" xlink:href="http://www.ncbi.nlm.nih.gov/nuccore/FJ838756" xlink:type="simple">FJ838756</ext-link></td></tr><tr><td rowspan="1" colspan="1"/><td rowspan="1" colspan="1"><italic><tp:taxon-name>Oedothorax apicatus</tp:taxon-name></italic>*</td><td rowspan="1" colspan="1"><ext-link xmlns:xlink="http://www.w3.org/1999/xlink" ext-link-type="uri" xlink:href="http://www.ncbi.nlm.nih.gov/nuccore/FJ838687" xlink:type="simple">FJ838687</ext-link></td><td rowspan="1" colspan="1"><ext-link xmlns:xlink="http://www.w3.org/1999/xlink" ext-link-type="uri" xlink:href="http://www.ncbi.nlm.nih.gov/nuccore/FJ838711" xlink:type="simple">FJ838711</ext-link></td><td rowspan="1" colspan="1"/><td rowspan="1" colspan="1"><ext-link xmlns:xlink="http://www.w3.org/1999/xlink" ext-link-type="uri" xlink:href="http://www.ncbi.nlm.nih.gov/nuccore/FJ838664" xlink:type="simple">FJ838664</ext-link></td><td rowspan="1" colspan="1"><ext-link xmlns:xlink="http://www.w3.org/1999/xlink" ext-link-type="uri" xlink:href="http://www.ncbi.nlm.nih.gov/nuccore/FJ838757" xlink:type="simple">FJ838757</ext-link></td></tr><tr><td rowspan="1" colspan="1"/><td rowspan="1" colspan="1"><italic><tp:taxon-name>Orsonwelles* malus</tp:taxon-name></italic></td><td rowspan="1" colspan="1"><ext-link xmlns:xlink="http://www.w3.org/1999/xlink" ext-link-type="uri" xlink:href="http://www.ncbi.nlm.nih.gov/nuccore/AY078737" xlink:type="simple">AY078737</ext-link></td><td rowspan="1" colspan="1"><ext-link xmlns:xlink="http://www.w3.org/1999/xlink" ext-link-type="uri" xlink:href="http://www.ncbi.nlm.nih.gov/nuccore/AY078676" xlink:type="simple">AY078676</ext-link></td><td rowspan="1" colspan="1"><ext-link xmlns:xlink="http://www.w3.org/1999/xlink" ext-link-type="uri" xlink:href="http://www.ncbi.nlm.nih.gov/nuccore/AY078795" xlink:type="simple">AY078795</ext-link></td><td rowspan="1" colspan="1"><ext-link xmlns:xlink="http://www.w3.org/1999/xlink" ext-link-type="uri" xlink:href="http://www.ncbi.nlm.nih.gov/nuccore/AY078697" xlink:type="simple">AY078697</ext-link></td><td rowspan="1" colspan="1"><ext-link xmlns:xlink="http://www.w3.org/1999/xlink" ext-link-type="uri" xlink:href="http://www.ncbi.nlm.nih.gov/nuccore/AY078708" xlink:type="simple">AY078708</ext-link></td></tr><tr><td rowspan="1" colspan="1"/><td rowspan="1" colspan="1"><italic><tp:taxon-name>Orsonwelles* polites</tp:taxon-name></italic></td><td rowspan="1" colspan="1"><ext-link xmlns:xlink="http://www.w3.org/1999/xlink" ext-link-type="uri" xlink:href="http://www.ncbi.nlm.nih.gov/nuccore/AY078725" xlink:type="simple">AY078725</ext-link></td><td rowspan="1" colspan="1"><ext-link xmlns:xlink="http://www.w3.org/1999/xlink" ext-link-type="uri" xlink:href="http://www.ncbi.nlm.nih.gov/nuccore/AY078671" xlink:type="simple">AY078671</ext-link></td><td rowspan="1" colspan="1"><ext-link xmlns:xlink="http://www.w3.org/1999/xlink" ext-link-type="uri" xlink:href="http://www.ncbi.nlm.nih.gov/nuccore/AY078786" xlink:type="simple">AY078786</ext-link></td><td rowspan="1" colspan="1"><ext-link xmlns:xlink="http://www.w3.org/1999/xlink" ext-link-type="uri" xlink:href="http://www.ncbi.nlm.nih.gov/nuccore/AY078755" xlink:type="simple">AY078755</ext-link></td><td rowspan="1" colspan="1"><ext-link xmlns:xlink="http://www.w3.org/1999/xlink" ext-link-type="uri" xlink:href="http://www.ncbi.nlm.nih.gov/nuccore/AY078701" xlink:type="simple">AY078701</ext-link></td></tr><tr><td rowspan="1" colspan="1"/><td rowspan="1" colspan="1"><italic><tp:taxon-name>Ostearius melanopygius</tp:taxon-name></italic>*</td><td rowspan="1" colspan="1"><ext-link xmlns:xlink="http://www.w3.org/1999/xlink" ext-link-type="uri" xlink:href="http://www.ncbi.nlm.nih.gov/nuccore/FJ838688" xlink:type="simple">FJ838688</ext-link></td><td rowspan="1" colspan="1"><ext-link xmlns:xlink="http://www.w3.org/1999/xlink" ext-link-type="uri" xlink:href="http://www.ncbi.nlm.nih.gov/nuccore/FJ838712" xlink:type="simple">FJ838712</ext-link></td><td rowspan="1" colspan="1"><ext-link xmlns:xlink="http://www.w3.org/1999/xlink" ext-link-type="uri" xlink:href="http://www.ncbi.nlm.nih.gov/nuccore/FJ838735" xlink:type="simple">FJ838735</ext-link></td><td rowspan="1" colspan="1"/><td rowspan="1" colspan="1"><ext-link xmlns:xlink="http://www.w3.org/1999/xlink" ext-link-type="uri" xlink:href="http://www.ncbi.nlm.nih.gov/nuccore/FJ838758" xlink:type="simple">FJ838758</ext-link></td></tr><tr><td rowspan="1" colspan="1"/><td rowspan="1" colspan="1"><italic><tp:taxon-name>Paikiniana</tp:taxon-name></italic> sp.</td><td rowspan="1" colspan="1"><ext-link xmlns:xlink="http://www.w3.org/1999/xlink" ext-link-type="uri" xlink:href="http://www.ncbi.nlm.nih.gov/nuccore/GU338617" xlink:type="simple">GU338617</ext-link></td><td rowspan="1" colspan="1"><ext-link xmlns:xlink="http://www.w3.org/1999/xlink" ext-link-type="uri" xlink:href="http://www.ncbi.nlm.nih.gov/nuccore/GU338495" xlink:type="simple">GU338495</ext-link></td><td rowspan="1" colspan="1"><ext-link xmlns:xlink="http://www.w3.org/1999/xlink" ext-link-type="uri" xlink:href="http://www.ncbi.nlm.nih.gov/nuccore/GU338555" xlink:type="simple">GU338555</ext-link></td><td rowspan="1" colspan="1"><ext-link xmlns:xlink="http://www.w3.org/1999/xlink" ext-link-type="uri" xlink:href="http://www.ncbi.nlm.nih.gov/nuccore/GU338647" xlink:type="simple">GU338647</ext-link></td><td rowspan="1" colspan="1"/></tr><tr><td rowspan="1" colspan="1"/><td rowspan="1" colspan="1"><italic><tp:taxon-name>Parameioneta bilobata</tp:taxon-name></italic></td><td rowspan="1" colspan="1"><ext-link xmlns:xlink="http://www.w3.org/1999/xlink" ext-link-type="uri" xlink:href="http://www.ncbi.nlm.nih.gov/nuccore/GU338605" xlink:type="simple">GU338605</ext-link></td><td rowspan="1" colspan="1"><ext-link xmlns:xlink="http://www.w3.org/1999/xlink" ext-link-type="uri" xlink:href="http://www.ncbi.nlm.nih.gov/nuccore/GU338503" xlink:type="simple">GU338503</ext-link></td><td rowspan="1" colspan="1"><ext-link xmlns:xlink="http://www.w3.org/1999/xlink" ext-link-type="uri" xlink:href="http://www.ncbi.nlm.nih.gov/nuccore/GU338533" xlink:type="simple">GU338533</ext-link></td><td rowspan="1" colspan="1"><ext-link xmlns:xlink="http://www.w3.org/1999/xlink" ext-link-type="uri" xlink:href="http://www.ncbi.nlm.nih.gov/nuccore/GU338660" xlink:type="simple">GU338660</ext-link></td><td rowspan="1" colspan="1"/></tr><tr><td rowspan="1" colspan="1"/><td rowspan="1" colspan="1"><italic><tp:taxon-name>Parasisis</tp:taxon-name></italic> sp.</td><td rowspan="1" colspan="1"><ext-link xmlns:xlink="http://www.w3.org/1999/xlink" ext-link-type="uri" xlink:href="http://www.ncbi.nlm.nih.gov/nuccore/GU338592" xlink:type="simple">GU338592</ext-link></td><td rowspan="1" colspan="1"><ext-link xmlns:xlink="http://www.w3.org/1999/xlink" ext-link-type="uri" xlink:href="http://www.ncbi.nlm.nih.gov/nuccore/GU338500" xlink:type="simple">GU338500</ext-link></td><td rowspan="1" colspan="1"><ext-link xmlns:xlink="http://www.w3.org/1999/xlink" ext-link-type="uri" xlink:href="http://www.ncbi.nlm.nih.gov/nuccore/GU338534" xlink:type="simple">GU338534</ext-link></td><td rowspan="1" colspan="1"><ext-link xmlns:xlink="http://www.w3.org/1999/xlink" ext-link-type="uri" xlink:href="http://www.ncbi.nlm.nih.gov/nuccore/GU338650" xlink:type="simple">GU338650</ext-link></td><td rowspan="1" colspan="1"/></tr><tr><td rowspan="1" colspan="1"/><td rowspan="1" colspan="1"><italic><tp:taxon-name>Pityohyphantes costatus</tp:taxon-name></italic>*</td><td rowspan="1" colspan="1"><ext-link xmlns:xlink="http://www.w3.org/1999/xlink" ext-link-type="uri" xlink:href="http://www.ncbi.nlm.nih.gov/nuccore/AY078666" xlink:type="simple">AY078666</ext-link></td><td rowspan="1" colspan="1"><ext-link xmlns:xlink="http://www.w3.org/1999/xlink" ext-link-type="uri" xlink:href="http://www.ncbi.nlm.nih.gov/nuccore/AY078675" xlink:type="simple">AY078675</ext-link></td><td rowspan="1" colspan="1"/><td rowspan="1" colspan="1"><ext-link xmlns:xlink="http://www.w3.org/1999/xlink" ext-link-type="uri" xlink:href="http://www.ncbi.nlm.nih.gov/nuccore/AY078695" xlink:type="simple">AY078695</ext-link></td><td rowspan="1" colspan="1"/></tr><tr><td rowspan="1" colspan="1"/><td rowspan="1" colspan="1"><italic><tp:taxon-name>Pocobletus</tp:taxon-name></italic> sp.*</td><td rowspan="1" colspan="1"><ext-link xmlns:xlink="http://www.w3.org/1999/xlink" ext-link-type="uri" xlink:href="http://www.ncbi.nlm.nih.gov/nuccore/FJ838689" xlink:type="simple">FJ838689</ext-link></td><td rowspan="1" colspan="1"><ext-link xmlns:xlink="http://www.w3.org/1999/xlink" ext-link-type="uri" xlink:href="http://www.ncbi.nlm.nih.gov/nuccore/FJ838713" xlink:type="simple">FJ838713</ext-link></td><td rowspan="1" colspan="1"><ext-link xmlns:xlink="http://www.w3.org/1999/xlink" ext-link-type="uri" xlink:href="http://www.ncbi.nlm.nih.gov/nuccore/FJ838736" xlink:type="simple">FJ838736</ext-link></td><td rowspan="1" colspan="1"><ext-link xmlns:xlink="http://www.w3.org/1999/xlink" ext-link-type="uri" xlink:href="http://www.ncbi.nlm.nih.gov/nuccore/FJ838665" xlink:type="simple">FJ838665</ext-link></td><td rowspan="1" colspan="1"><ext-link xmlns:xlink="http://www.w3.org/1999/xlink" ext-link-type="uri" xlink:href="http://www.ncbi.nlm.nih.gov/nuccore/FJ838759" xlink:type="simple">FJ838759</ext-link></td></tr><tr><td rowspan="1" colspan="1"/><td rowspan="1" colspan="1"><italic><tp:taxon-name>Porrhomma</tp:taxon-name></italic> sp.</td><td rowspan="1" colspan="1"><ext-link xmlns:xlink="http://www.w3.org/1999/xlink" ext-link-type="uri" xlink:href="http://www.ncbi.nlm.nih.gov/nuccore/GU338607" xlink:type="simple">GU338607</ext-link></td><td rowspan="1" colspan="1"><ext-link xmlns:xlink="http://www.w3.org/1999/xlink" ext-link-type="uri" xlink:href="http://www.ncbi.nlm.nih.gov/nuccore/GU338466" xlink:type="simple">GU338466</ext-link></td><td rowspan="1" colspan="1"><ext-link xmlns:xlink="http://www.w3.org/1999/xlink" ext-link-type="uri" xlink:href="http://www.ncbi.nlm.nih.gov/nuccore/GU338584" xlink:type="simple">GU338584</ext-link></td><td rowspan="1" colspan="1"><ext-link xmlns:xlink="http://www.w3.org/1999/xlink" ext-link-type="uri" xlink:href="http://www.ncbi.nlm.nih.gov/nuccore/GU338661" xlink:type="simple">GU338661</ext-link></td><td rowspan="1" colspan="1"/></tr><tr><td rowspan="1" colspan="1"/><td rowspan="1" colspan="1"><italic><tp:taxon-name>Prosoponoides sinensis</tp:taxon-name></italic></td><td rowspan="1" colspan="1"><ext-link xmlns:xlink="http://www.w3.org/1999/xlink" ext-link-type="uri" xlink:href="http://www.ncbi.nlm.nih.gov/nuccore/GU338606" xlink:type="simple">GU338606</ext-link></td><td rowspan="1" colspan="1"/><td rowspan="1" colspan="1"><ext-link xmlns:xlink="http://www.w3.org/1999/xlink" ext-link-type="uri" xlink:href="http://www.ncbi.nlm.nih.gov/nuccore/GU338576" xlink:type="simple">GU338576</ext-link></td><td rowspan="1" colspan="1"><ext-link xmlns:xlink="http://www.w3.org/1999/xlink" ext-link-type="uri" xlink:href="http://www.ncbi.nlm.nih.gov/nuccore/GU338649" xlink:type="simple">GU338649</ext-link></td><td rowspan="1" colspan="1"/></tr><tr><td rowspan="1" colspan="1"/><td rowspan="1" colspan="1"><italic><tp:taxon-name>Pseudafroneta incerta</tp:taxon-name></italic>*</td><td rowspan="1" colspan="1"><ext-link xmlns:xlink="http://www.w3.org/1999/xlink" ext-link-type="uri" xlink:href="http://www.ncbi.nlm.nih.gov/nuccore/FJ838690" xlink:type="simple">FJ838690</ext-link></td><td rowspan="1" colspan="1"><ext-link xmlns:xlink="http://www.w3.org/1999/xlink" ext-link-type="uri" xlink:href="http://www.ncbi.nlm.nih.gov/nuccore/FJ838714" xlink:type="simple">FJ838714</ext-link></td><td rowspan="1" colspan="1"><ext-link xmlns:xlink="http://www.w3.org/1999/xlink" ext-link-type="uri" xlink:href="http://www.ncbi.nlm.nih.gov/nuccore/FJ838737" xlink:type="simple">FJ838737</ext-link></td><td rowspan="1" colspan="1"><ext-link xmlns:xlink="http://www.w3.org/1999/xlink" ext-link-type="uri" xlink:href="http://www.ncbi.nlm.nih.gov/nuccore/FJ838666" xlink:type="simple">FJ838666</ext-link></td><td rowspan="1" colspan="1"><ext-link xmlns:xlink="http://www.w3.org/1999/xlink" ext-link-type="uri" xlink:href="http://www.ncbi.nlm.nih.gov/nuccore/FJ838760" xlink:type="simple">FJ838760</ext-link></td></tr><tr><td rowspan="1" colspan="1"/><td rowspan="1" colspan="1"><italic><tp:taxon-name>Ryojius</tp:taxon-name></italic> sp.</td><td rowspan="1" colspan="1"><ext-link xmlns:xlink="http://www.w3.org/1999/xlink" ext-link-type="uri" xlink:href="http://www.ncbi.nlm.nih.gov/nuccore/GU338611" xlink:type="simple">GU338611</ext-link></td><td rowspan="1" colspan="1"/><td rowspan="1" colspan="1"><ext-link xmlns:xlink="http://www.w3.org/1999/xlink" ext-link-type="uri" xlink:href="http://www.ncbi.nlm.nih.gov/nuccore/GU338536" xlink:type="simple">GU338536</ext-link></td><td rowspan="1" colspan="1"/><td rowspan="1" colspan="1"/></tr><tr><td rowspan="1" colspan="1"/><td rowspan="1" colspan="1"><italic><tp:taxon-name>Sisicottus montanus</tp:taxon-name></italic></td><td rowspan="1" colspan="1"><ext-link xmlns:xlink="http://www.w3.org/1999/xlink" ext-link-type="uri" xlink:href="http://www.ncbi.nlm.nih.gov/nuccore/GU338625" xlink:type="simple">GU338625</ext-link></td><td rowspan="1" colspan="1"><ext-link xmlns:xlink="http://www.w3.org/1999/xlink" ext-link-type="uri" xlink:href="http://www.ncbi.nlm.nih.gov/nuccore/GU338497" xlink:type="simple">GU338497</ext-link></td><td rowspan="1" colspan="1"><ext-link xmlns:xlink="http://www.w3.org/1999/xlink" ext-link-type="uri" xlink:href="http://www.ncbi.nlm.nih.gov/nuccore/GU338541" xlink:type="simple">GU338541</ext-link></td><td rowspan="1" colspan="1"><ext-link xmlns:xlink="http://www.w3.org/1999/xlink" ext-link-type="uri" xlink:href="http://www.ncbi.nlm.nih.gov/nuccore/GU338673" xlink:type="simple">GU338673</ext-link></td><td rowspan="1" colspan="1"/></tr><tr><td rowspan="1" colspan="1"/><td rowspan="1" colspan="1"><italic><tp:taxon-name>Solenysa</tp:taxon-name></italic> sp.</td><td rowspan="1" colspan="1"><ext-link xmlns:xlink="http://www.w3.org/1999/xlink" ext-link-type="uri" xlink:href="http://www.ncbi.nlm.nih.gov/nuccore/GU338616" xlink:type="simple">GU338616</ext-link></td><td rowspan="1" colspan="1"><ext-link xmlns:xlink="http://www.w3.org/1999/xlink" ext-link-type="uri" xlink:href="http://www.ncbi.nlm.nih.gov/nuccore/GU338506" xlink:type="simple">GU338506</ext-link></td><td rowspan="1" colspan="1"><ext-link xmlns:xlink="http://www.w3.org/1999/xlink" ext-link-type="uri" xlink:href="http://www.ncbi.nlm.nih.gov/nuccore/GU338528" xlink:type="simple">GU338528</ext-link></td><td rowspan="1" colspan="1"><ext-link xmlns:xlink="http://www.w3.org/1999/xlink" ext-link-type="uri" xlink:href="http://www.ncbi.nlm.nih.gov/nuccore/GU338667" xlink:type="simple">GU338667</ext-link></td><td rowspan="1" colspan="1"/></tr><tr><td rowspan="1" colspan="1"/><td rowspan="1" colspan="1"><italic><tp:taxon-name>Sphecozone bicolor</tp:taxon-name></italic></td><td rowspan="1" colspan="1"><ext-link xmlns:xlink="http://www.w3.org/1999/xlink" ext-link-type="uri" xlink:href="http://www.ncbi.nlm.nih.gov/nuccore/GU338622" xlink:type="simple">GU338622</ext-link></td><td rowspan="1" colspan="1"><ext-link xmlns:xlink="http://www.w3.org/1999/xlink" ext-link-type="uri" xlink:href="http://www.ncbi.nlm.nih.gov/nuccore/GU338496" xlink:type="simple">GU338496</ext-link></td><td rowspan="1" colspan="1"><ext-link xmlns:xlink="http://www.w3.org/1999/xlink" ext-link-type="uri" xlink:href="http://www.ncbi.nlm.nih.gov/nuccore/GU338553" xlink:type="simple">GU338553</ext-link></td><td rowspan="1" colspan="1"><ext-link xmlns:xlink="http://www.w3.org/1999/xlink" ext-link-type="uri" xlink:href="http://www.ncbi.nlm.nih.gov/nuccore/GU338671" xlink:type="simple">GU338671</ext-link></td><td rowspan="1" colspan="1"/></tr><tr><td rowspan="1" colspan="1"/><td rowspan="1" colspan="1"><italic><tp:taxon-name>Stemonyphantes lineatus</tp:taxon-name></italic>*</td><td rowspan="1" colspan="1"><ext-link xmlns:xlink="http://www.w3.org/1999/xlink" ext-link-type="uri" xlink:href="http://www.ncbi.nlm.nih.gov/nuccore/FJ838691" xlink:type="simple">FJ838691</ext-link></td><td rowspan="1" colspan="1"><ext-link xmlns:xlink="http://www.w3.org/1999/xlink" ext-link-type="uri" xlink:href="http://www.ncbi.nlm.nih.gov/nuccore/FJ838715" xlink:type="simple">FJ838715</ext-link></td><td rowspan="1" colspan="1"><ext-link xmlns:xlink="http://www.w3.org/1999/xlink" ext-link-type="uri" xlink:href="http://www.ncbi.nlm.nih.gov/nuccore/FJ838738" xlink:type="simple">FJ838738</ext-link></td><td rowspan="1" colspan="1"><ext-link xmlns:xlink="http://www.w3.org/1999/xlink" ext-link-type="uri" xlink:href="http://www.ncbi.nlm.nih.gov/nuccore/FJ838667" xlink:type="simple">FJ838667</ext-link></td><td rowspan="1" colspan="1"><ext-link xmlns:xlink="http://www.w3.org/1999/xlink" ext-link-type="uri" xlink:href="http://www.ncbi.nlm.nih.gov/nuccore/FJ838761" xlink:type="simple">FJ838761</ext-link></td></tr><tr><td rowspan="1" colspan="1"/><td rowspan="1" colspan="1"><italic><tp:taxon-name>Stemonyphantes sibiricus</tp:taxon-name></italic>*</td><td rowspan="1" colspan="1"><ext-link xmlns:xlink="http://www.w3.org/1999/xlink" ext-link-type="uri" xlink:href="http://www.ncbi.nlm.nih.gov/nuccore/FJ838692" xlink:type="simple">FJ838692</ext-link></td><td rowspan="1" colspan="1"/><td rowspan="1" colspan="1"/><td rowspan="1" colspan="1"><ext-link xmlns:xlink="http://www.w3.org/1999/xlink" ext-link-type="uri" xlink:href="http://www.ncbi.nlm.nih.gov/nuccore/FJ838668" xlink:type="simple">FJ838668</ext-link></td><td rowspan="1" colspan="1"><ext-link xmlns:xlink="http://www.w3.org/1999/xlink" ext-link-type="uri" xlink:href="http://www.ncbi.nlm.nih.gov/nuccore/FJ838762" xlink:type="simple">FJ838762</ext-link></td></tr><tr><td rowspan="1" colspan="1"/><td rowspan="1" colspan="1"><italic><tp:taxon-name>Syedra oii</tp:taxon-name></italic></td><td rowspan="1" colspan="1"><ext-link xmlns:xlink="http://www.w3.org/1999/xlink" ext-link-type="uri" xlink:href="http://www.ncbi.nlm.nih.gov/nuccore/GU338615" xlink:type="simple">GU338615</ext-link></td><td rowspan="1" colspan="1"><ext-link xmlns:xlink="http://www.w3.org/1999/xlink" ext-link-type="uri" xlink:href="http://www.ncbi.nlm.nih.gov/nuccore/GU338513" xlink:type="simple">GU338513</ext-link></td><td rowspan="1" colspan="1"><ext-link xmlns:xlink="http://www.w3.org/1999/xlink" ext-link-type="uri" xlink:href="http://www.ncbi.nlm.nih.gov/nuccore/GU338569" xlink:type="simple">GU338569</ext-link></td><td rowspan="1" colspan="1"><ext-link xmlns:xlink="http://www.w3.org/1999/xlink" ext-link-type="uri" xlink:href="http://www.ncbi.nlm.nih.gov/nuccore/GU338666" xlink:type="simple">GU338666</ext-link></td><td rowspan="1" colspan="1"/></tr><tr><td rowspan="1" colspan="1"/><td rowspan="1" colspan="1"><italic><tp:taxon-name>Tapinopa guttata</tp:taxon-name></italic></td><td rowspan="1" colspan="1"/><td rowspan="1" colspan="1"><ext-link xmlns:xlink="http://www.w3.org/1999/xlink" ext-link-type="uri" xlink:href="http://www.ncbi.nlm.nih.gov/nuccore/GU338511" xlink:type="simple">GU338511</ext-link></td><td rowspan="1" colspan="1"><ext-link xmlns:xlink="http://www.w3.org/1999/xlink" ext-link-type="uri" xlink:href="http://www.ncbi.nlm.nih.gov/nuccore/GU338558" xlink:type="simple">GU338558</ext-link></td><td rowspan="1" colspan="1"><ext-link xmlns:xlink="http://www.w3.org/1999/xlink" ext-link-type="uri" xlink:href="http://www.ncbi.nlm.nih.gov/nuccore/GU338676" xlink:type="simple">GU338676</ext-link></td><td rowspan="1" colspan="1"/></tr><tr><td rowspan="1" colspan="1"/><td rowspan="1" colspan="1"><italic><tp:taxon-name>Tenuiphantes ancatus</tp:taxon-name></italic></td><td rowspan="1" colspan="1"/><td rowspan="1" colspan="1"><ext-link xmlns:xlink="http://www.w3.org/1999/xlink" ext-link-type="uri" xlink:href="http://www.ncbi.nlm.nih.gov/nuccore/GU338515" xlink:type="simple">GU338515</ext-link></td><td rowspan="1" colspan="1"><ext-link xmlns:xlink="http://www.w3.org/1999/xlink" ext-link-type="uri" xlink:href="http://www.ncbi.nlm.nih.gov/nuccore/GU338567" xlink:type="simple">GU338567</ext-link></td><td rowspan="1" colspan="1"/><td rowspan="1" colspan="1"/></tr><tr><td rowspan="1" colspan="1"/><td rowspan="1" colspan="1"><italic><tp:taxon-name>Tenuiphantes</tp:taxon-name></italic> sp.</td><td rowspan="1" colspan="1"><ext-link xmlns:xlink="http://www.w3.org/1999/xlink" ext-link-type="uri" xlink:href="http://www.ncbi.nlm.nih.gov/nuccore/GU338612" xlink:type="simple">GU338612</ext-link></td><td rowspan="1" colspan="1"><ext-link xmlns:xlink="http://www.w3.org/1999/xlink" ext-link-type="uri" xlink:href="http://www.ncbi.nlm.nih.gov/nuccore/GU338514" xlink:type="simple">GU338514</ext-link></td><td rowspan="1" colspan="1"><ext-link xmlns:xlink="http://www.w3.org/1999/xlink" ext-link-type="uri" xlink:href="http://www.ncbi.nlm.nih.gov/nuccore/GU338568" xlink:type="simple">GU338568</ext-link></td><td rowspan="1" colspan="1"><ext-link xmlns:xlink="http://www.w3.org/1999/xlink" ext-link-type="uri" xlink:href="http://www.ncbi.nlm.nih.gov/nuccore/GU338646" xlink:type="simple">GU338646</ext-link></td><td rowspan="1" colspan="1"/></tr><tr><td rowspan="1" colspan="1"/><td rowspan="1" colspan="1"><italic><tp:taxon-name>Tenuiphantes tenuis</tp:taxon-name></italic>*</td><td rowspan="1" colspan="1"><ext-link xmlns:xlink="http://www.w3.org/1999/xlink" ext-link-type="uri" xlink:href="http://www.ncbi.nlm.nih.gov/nuccore/FJ838693" xlink:type="simple">FJ838693</ext-link></td><td rowspan="1" colspan="1"><ext-link xmlns:xlink="http://www.w3.org/1999/xlink" ext-link-type="uri" xlink:href="http://www.ncbi.nlm.nih.gov/nuccore/FJ838716" xlink:type="simple">FJ838716</ext-link></td><td rowspan="1" colspan="1"><ext-link xmlns:xlink="http://www.w3.org/1999/xlink" ext-link-type="uri" xlink:href="http://www.ncbi.nlm.nih.gov/nuccore/FJ838739" xlink:type="simple">FJ838739</ext-link></td><td rowspan="1" colspan="1"><ext-link xmlns:xlink="http://www.w3.org/1999/xlink" ext-link-type="uri" xlink:href="http://www.ncbi.nlm.nih.gov/nuccore/FJ838669" xlink:type="simple">FJ838669</ext-link></td><td rowspan="1" colspan="1"><ext-link xmlns:xlink="http://www.w3.org/1999/xlink" ext-link-type="uri" xlink:href="http://www.ncbi.nlm.nih.gov/nuccore/FJ838763" xlink:type="simple">FJ838763</ext-link></td></tr><tr><td rowspan="1" colspan="1"/><td rowspan="1" colspan="1"><italic><tp:taxon-name>Ummeliata feminea</tp:taxon-name></italic></td><td rowspan="1" colspan="1"><ext-link xmlns:xlink="http://www.w3.org/1999/xlink" ext-link-type="uri" xlink:href="http://www.ncbi.nlm.nih.gov/nuccore/GU338594" xlink:type="simple">GU338594</ext-link></td><td rowspan="1" colspan="1"><ext-link xmlns:xlink="http://www.w3.org/1999/xlink" ext-link-type="uri" xlink:href="http://www.ncbi.nlm.nih.gov/nuccore/GU338475" xlink:type="simple">GU338475</ext-link></td><td rowspan="1" colspan="1"><ext-link xmlns:xlink="http://www.w3.org/1999/xlink" ext-link-type="uri" xlink:href="http://www.ncbi.nlm.nih.gov/nuccore/GU338551" xlink:type="simple">GU338551</ext-link></td><td rowspan="1" colspan="1"><ext-link xmlns:xlink="http://www.w3.org/1999/xlink" ext-link-type="uri" xlink:href="http://www.ncbi.nlm.nih.gov/nuccore/GU338652" xlink:type="simple">GU338652</ext-link></td><td rowspan="1" colspan="1"/></tr><tr><td rowspan="1" colspan="1"/><td rowspan="1" colspan="1"><italic><tp:taxon-name>Ummeliata insecticeps</tp:taxon-name></italic></td><td rowspan="1" colspan="1"/><td rowspan="1" colspan="1"><ext-link xmlns:xlink="http://www.w3.org/1999/xlink" ext-link-type="uri" xlink:href="http://www.ncbi.nlm.nih.gov/nuccore/GU338476" xlink:type="simple">GU338476</ext-link></td><td rowspan="1" colspan="1"><ext-link xmlns:xlink="http://www.w3.org/1999/xlink" ext-link-type="uri" xlink:href="http://www.ncbi.nlm.nih.gov/nuccore/GU338552" xlink:type="simple">GU338552</ext-link></td><td rowspan="1" colspan="1"/><td rowspan="1" colspan="1"/></tr><tr><td rowspan="1" colspan="1"/><td rowspan="1" colspan="1"><italic><tp:taxon-name>Walckenaeria clavicornis</tp:taxon-name></italic></td><td rowspan="1" colspan="1"><ext-link xmlns:xlink="http://www.w3.org/1999/xlink" ext-link-type="uri" xlink:href="http://www.ncbi.nlm.nih.gov/nuccore/GU338596" xlink:type="simple">GU338596</ext-link></td><td rowspan="1" colspan="1"><ext-link xmlns:xlink="http://www.w3.org/1999/xlink" ext-link-type="uri" xlink:href="http://www.ncbi.nlm.nih.gov/nuccore/GU338483" xlink:type="simple">GU338483</ext-link></td><td rowspan="1" colspan="1"><ext-link xmlns:xlink="http://www.w3.org/1999/xlink" ext-link-type="uri" xlink:href="http://www.ncbi.nlm.nih.gov/nuccore/GU338554" xlink:type="simple">GU338554</ext-link></td><td rowspan="1" colspan="1"/><td rowspan="1" colspan="1"/></tr><tr><td rowspan="1" colspan="1"/><td rowspan="1" colspan="1"><italic><tp:taxon-name>Walckenaeria keikoae</tp:taxon-name></italic></td><td rowspan="1" colspan="1"><ext-link xmlns:xlink="http://www.w3.org/1999/xlink" ext-link-type="uri" xlink:href="http://www.ncbi.nlm.nih.gov/nuccore/GU338636" xlink:type="simple">GU338636</ext-link></td><td rowspan="1" colspan="1"><ext-link xmlns:xlink="http://www.w3.org/1999/xlink" ext-link-type="uri" xlink:href="http://www.ncbi.nlm.nih.gov/nuccore/GU338484" xlink:type="simple">GU338484</ext-link></td><td rowspan="1" colspan="1"><ext-link xmlns:xlink="http://www.w3.org/1999/xlink" ext-link-type="uri" xlink:href="http://www.ncbi.nlm.nih.gov/nuccore/GU338556" xlink:type="simple">GU338556</ext-link></td><td rowspan="1" colspan="1"><ext-link xmlns:xlink="http://www.w3.org/1999/xlink" ext-link-type="uri" xlink:href="http://www.ncbi.nlm.nih.gov/nuccore/GU338695" xlink:type="simple">GU338695</ext-link></td><td rowspan="1" colspan="1"/></tr></tbody></table></table-wrap></app><fig id="F8" position="float" orientation="portrait"><label>Figure S1.</label><caption><p>Linyphiid phylogeny resulting from Maximum Likelihood analysis based on molecular data. Numbers at the nodes are bootstrap value. Branches in color indicate the four robustly supported clades within linyphiids: <bold>S</bold> <italic><tp:taxon-name>Stemonyphantes</tp:taxon-name></italic> clade (blue) <bold>L1</bold> “linyphiines”-1 clade (pale green) <bold>L2</bold> “linyphiines-2” clade (dark blue) <bold>ME</bold> “micronetines-erigonines” clade (red, with “Distal erigonines” clade in green). Taxa in different colors sampled from different groups: grey, outgroup; blue, <tp:taxon-name>Stemonyphantinae</tp:taxon-name>; pale green, <tp:taxon-name>Linyphiinae</tp:taxon-name>; dark blue, <tp:taxon-name>Mynogleninae</tp:taxon-name>; pink, <tp:taxon-name>Dubiaraneinae</tp:taxon-name>; black, <tp:taxon-name>Micronetinae</tp:taxon-name>; red, <tp:taxon-name>Ipainae</tp:taxon-name>, <italic><tp:taxon-name>Acanthoneta</tp:taxon-name></italic> and <italic><tp:taxon-name>Acanoides</tp:taxon-name></italic> gen. n.; green, <tp:taxon-name>Erigoninae</tp:taxon-name>. Red stars indicate the two out-group taxa: cyatholipid <italic><tp:taxon-name>Alaranea</tp:taxon-name></italic> and theridiosomatid <italic><tp:taxon-name>Theridiosoma</tp:taxon-name></italic> embedded within <tp:taxon-name>Linyphiidae</tp:taxon-name>.</p></caption><graphic xmlns:xlink="http://www.w3.org/1999/xlink" xlink:href="ZooKeys-375-075-g008.jpg" position="float" orientation="portrait" xlink:type="simple"/></fig></tp:treatment-sec><ref-list><ref id="B21"><mixed-citation xmlns:xlink="http://www.w3.org/1999/xlink" xlink:type="simple"><person-group><name name-style="western"><surname>Saaristo</surname><given-names>MI</given-names></name><name name-style="western"><surname>Tanasevitch</surname><given-names>AV</given-names></name></person-group> (<year>1996</year>) <article-title>Redelimitation of the Subfamily Micronetinae Hull, 1920 and the Genus <italic>Lepthyphantes</italic> Menge, 1866 with Descriptions of Some New Genera (Aranei, Linyphiidae). Berichte naturw.-mediz.</article-title><source>Verein Innsbruck</source><volume>83</volume>: <fpage>163</fpage>-<lpage>186</lpage>.</mixed-citation></ref><ref id="B2"><mixed-citation xmlns:xlink="http://www.w3.org/1999/xlink" xlink:type="simple"><person-group><name name-style="western"><surname>Arnedo</surname><given-names>MA</given-names></name><name name-style="western"><surname>Hormiga</surname><given-names>G</given-names></name><name name-style="western"><surname>Scharff</surname><given-names>N</given-names></name></person-group> (<year>2009</year>) <article-title>Higher level phylogenetics of linyphiid spiders (Araneae, Linyphiidae) based on morphological and molecular evidence.</article-title><source>Cladistics</source><volume>25</volume>: <fpage>231</fpage>–<lpage>262</lpage>. doi: <ext-link ext-link-type="uri" xlink:href="http://dx.doi.org/10.1111/j.1096-0031.2009.00249.x" xlink:type="simple">10.1111/j.1096-0031.2009.00249.x</ext-link></mixed-citation></ref><ref id="B25"><mixed-citation xmlns:xlink="http://www.w3.org/1999/xlink" xlink:type="simple"><person-group><name name-style="western"><surname>Tu</surname><given-names>LH</given-names></name><name name-style="western"><surname>Hormiga</surname><given-names>G</given-names></name></person-group> (<year>2011</year>) <article-title>Phylogenetic analysis and revision of the linyphiid spider genus <italic>Solenysa</italic> (Araneae: Linyphiidae: Erigoninae).</article-title><source>Zoological Journal of the Linnean Society</source><volume>161</volume>: <fpage>484</fpage>-<lpage>530</lpage>. doi: <ext-link ext-link-type="uri" xlink:href="http://dx.doi.org/10.1111/j.1096-3642.2010.00640.x" xlink:type="simple">10.1111/j.1096-3642.2010.00640.x</ext-link></mixed-citation></ref><ref id="B15"><mixed-citation xmlns:xlink="http://www.w3.org/1999/xlink" xlink:type="simple"><person-group><name name-style="western"><surname>Saaristo</surname><given-names>MI</given-names></name></person-group> (<year>2007</year>) <article-title>A new subfamily of linyphiid spiders based on a new genus created for the keyserlingi-group of the genus <italic>Lepthyphantes</italic> (Aranei: Linyphiidae).</article-title><source>Arthropoda Selecta</source><volume>16</volume>: <fpage>33</fpage>-<lpage>42</lpage>.</mixed-citation></ref><ref id="B23"><mixed-citation xmlns:xlink="http://www.w3.org/1999/xlink" xlink:type="simple"><person-group><name name-style="western"><surname>Tanasevitch</surname><given-names>AV</given-names></name></person-group> (<year>1996</year>) <article-title>Reassessment of the spider genus <italic>Wubanoides</italic> Eskov, 1986 (Arachanida: Araneae: Linyphiidae). Reichenbachia Mus. Tierkd.</article-title><source>Dresden</source><volume>1996</volume>: <fpage>123</fpage>-<lpage>129</lpage>.</mixed-citation></ref></ref-list></tp:taxon-treatment>
