# Supplementary material for: Acanoides gen. n., a new spider genus from China with a note on the taxonomic status of Acanthoneta Eskov & Marusik, 1992 (Araneae, Linyphiidae, Micronetinae)
Source: Zookeys. 2014 Jan 30;(375):75–99. doi: 10.3897/zookeys.375.6116 (PMC3921563; doi:10.3897/zookeys.375.6116)
Supplement: XML Treatment for Acanoides hengshanensis [file zookeys.375.6116-treatment3.xml]

<!DOCTYPE tp:taxon-treatment
  PUBLIC "-//TaxonX//DTD Taxonomic Treatment Publishing DTD v0 20100105//EN" "tax-treatment-NSO.dtd">
<tp:taxon-treatment xmlns:tp="http://www.plazi.org/taxpub"><tp:treatment-meta><mixed-citation publication-type="journal"><person-group><name><surname>Sun</surname><given-names>Ning</given-names></name><name><surname>Marusik</surname><given-names>Yuri M.</given-names></name><name><surname>Tu</surname><given-names>Lihong</given-names></name></person-group><article-title><italic>Acanoides</italic> gen. n., a new spider genus from China with a note on the taxonomic status of <italic>Acanthoneta</italic> Eskov &amp; Marusik, 1992 (Araneae, Linyphiidae, Micronetinae)</article-title><source>Zookeys</source><day>30</day><month>1</month><year>2014</year><volume>2014</volume><issue>375</issue><fpage>75</fpage><lpage>99</lpage><pub-id pub-id-type="doi">10.3897/zookeys.375.6116</pub-id></mixed-citation></tp:treatment-meta><tp:nomenclature><tp:taxon-name>
                            <tp:taxon-name-part taxon-name-part-type="genus">Acanoides</tp:taxon-name-part>
                            <tp:taxon-name-part taxon-name-part-type="species">hengshanensis</tp:taxon-name-part>
                            <object-id xmlns:xlink="http://www.w3.org/1999/xlink" xlink:type="simple">http://species-id.net/wiki/Acanoides_hengshanensis</object-id>
                        </tp:taxon-name><tp:taxon-authority>(Chen &amp; Yin, 2000)</tp:taxon-authority><tp:taxon-status xmlns:xlink="http://www.w3.org/1999/xlink" xlink:type="simple">comb. n.</tp:taxon-status><xref ref-type="fig" rid="F1">Figs 1D–F</xref><xref ref-type="fig" rid="F3">, 3</xref><xref ref-type="fig" rid="F5">, 5</xref><tp:nomenclature-citation-list><tp:nomenclature-citation><tp:taxon-name>Lepthyphantes hengshanensis</tp:taxon-name><comment> Chen &amp; Yin, 2000: 87, figs 12–16 (♂)</comment></tp:nomenclature-citation><!--PageBreak--><!--PageBreak--><tp:nomenclature-citation><tp:taxon-name>Acanthoneta hengshanensis</tp:taxon-name><comment>: <xref ref-type="bibr" rid="B27">Tu et al. 2006</xref>: 412, figs 24–27 (♂).</comment></tp:nomenclature-citation></tp:nomenclature-citation-list></tp:nomenclature><tp:treatment-sec sec-type="Type-specimen"><title>Type-specimen.</title><p>Holotype of <italic><tp:taxon-name>Lepthyphantes hengshanensis</tp:taxon-name></italic> Chen &amp; Yin, 2000, ♂ (HNU), China, Hunan Province, Mt. Hengshan, <named-content xmlns:xlink="http://www.w3.org/1999/xlink" content-type="dwc:verbatimCoordinates" xlink:type="simple">27°18'N, 112°42'E</named-content>, 1–7 Aug. 1995, C. Yin leg. (examined).</p></tp:treatment-sec><tp:treatment-sec sec-type="Additional material examined"><title>Additional material examined.</title><p>3 ♂♂ and 4 ♀♀, China, Beijing, Mt. Yangtaishan, Dajue Temple, <named-content xmlns:xlink="http://www.w3.org/1999/xlink" content-type="dwc:verbatimCoordinates" xlink:type="simple">40°03.06'N, 116°05.97'E</named-content>, alt. 50 m, 15 Oct. 2007, L. Tu leg.</p></tp:treatment-sec><tp:treatment-sec sec-type="Diagnosis"><title>Diagnosis.</title><p>See diagnosis for <italic><tp:taxon-name>Acanoides beijingensis</tp:taxon-name></italic> sp. n.</p></tp:treatment-sec><tp:treatment-sec sec-type="Description"><title>Description.</title><p>Male (<xref ref-type="fig" rid="F1">Fig. 1D–E</xref>): Total length 2.39. Carapace 1.02 long, 0.78 wide. Abdomen 1.37 long, 0.78 wide. Lengths of legs: I 5.03 (1.37 + 1.56 + 1.32 + 0.78), II 3.33 (0.98 + 0.98 + 0.83 + 0.54), III 3.47 (0.98 + 1.07 + 0.88 + 0.54), IV 4.63 (1.27 + 1.41 + 1.22 + 0.73). Tm I: 0.24. Female (<xref ref-type="fig" rid="F1">Fig. 1F</xref>): Total length 2.42. Carapace 0.96 long, 0.78 wide. Abdomen 1.80 long, 1.25 wide. Lengths of legs: I 4.21 (1.18+ 1.42 + 0.96 + 0.65), II 3.19 (0.98 + 1.06 + 0.66 + 0.49), III 2.81 (0.84 + 0.85 + 0.68 + 0.44), IV 3.70 (1.08 + 1.19 + 0.89 + 0.54). Tm I: 0.23. For other somatic characters see description of the genus.</p><p><italic>Male palp</italic> (<xref ref-type="fig" rid="F3">Figs 3A–C</xref>; <xref ref-type="fig" rid="F5">5A–B</xref>). Cymbium with distinct proximal apophysis pointing backwards. Paracymbium wide and U-shaped, with triangular tooth on posterolateral margin. Distal suprategular apophysis absent. Embolic division: radix long and narrow; Fickert’s gland located in the membranous area connecting radix and embolus; embolus main body large and strongly sclerotized with serrated area; embolus proper sharp with large thumb and pointed apex; lamella characteristica long and slender with bifurcated ends, one sharp and sclerotized, one membranous; terminal apophysis straight, with distal membrane.</p><p><italic>Epigynum</italic> (<xref ref-type="fig" rid="F3">Figs 3F–G</xref>, <xref ref-type="fig" rid="F5">5G–H</xref>). Short and wide, box-shaped, strongly sclerotized; wrinkled basal part extensible and ventrally folded in constricted state. Neither median plate nor epigynal cavity present. Copulatory openings located on ventral surface, slits of epigynal grooves extending laterally, passing from ventral to dorsal surface, then convergent mesally. No scape, no stretcher.</p></tp:treatment-sec><tp:treatment-sec sec-type="Variation"><title>Variation.</title><p><italic>Males</italic> (n = 3). Total length 2.34–2.41. Carapace: 1.09–1.12 long, 0.72–0.93 wide. Abdomen 1.14–1.42 long, 0.68–0.83 wide.</p><p><italic>Females</italic> (n = 4). Total length 2.32–2.42. Carapace: 0.87–1.01 long, 0.75–0.81 wide. Abdomen: 1.63–1.82 long, 0.76–1.22 wide.</p></tp:treatment-sec><tp:treatment-sec sec-type="Distribution"><title>Distribution.</title><p>China (Beijing, Hunan) (<xref ref-type="fig" rid="F7">Fig. 7</xref>).</p></tp:treatment-sec><tp:treatment-sec><!--Section generated to contain objects referenced in tp:taxon-treatment.--><fig id="F1" position="float" orientation="portrait"><label>Figure 1.</label><caption><p><italic><tp:taxon-name>Acanoides beijingensis</tp:taxon-name></italic> sp. n. (<bold>A–C</bold>) and <italic><tp:taxon-name>Acanoides hengshanensis</tp:taxon-name></italic> (<bold>D–F</bold>). <bold>A</bold> male, dorsal <bold>B</bold> female, dorsal <bold>C</bold> male, lateral, rectangle indicates ventrolateral rows of bristles on Mt I <bold>D</bold> male, lateral, rectangle indicates ventrolateral rows of bristles on Mt I <bold>E</bold> male, dorsal <bold>F</bold> female, dorsal. [Scale bars: mm].</p></caption><graphic xmlns:xlink="http://www.w3.org/1999/xlink" xlink:href="ZooKeys-375-075-g001.jpg" position="float" orientation="portrait" xlink:type="simple"/></fig><fig id="F3" position="float" orientation="portrait"><label>Figure 3.</label><caption><p><italic><tp:taxon-name>Acanoides hengshanensis</tp:taxon-name></italic>. <bold>A</bold> male palp, prolateral <bold>B</bold> male palp, ventral <bold>C</bold> male palp, retrolateral, arrow indicates pointed tooth on posterolateral margin <bold>D</bold> embolic division, ventral <bold>E</bold> embolic division, dorsal <bold>F</bold> epigynum, ventral <bold>G</bold> epigynum, dorsal. CG copulatory groove; CO copulatory opening; DP dorsal plate; EA extensible area of epigynal basal part; EM embolic membrane; EP embolus proper; FG fertilization groove; FiG Fickert’s gland; LC lamella characteristica; P paracymbium; PCA proximal cymbial apophysis; R radix; S spermatheca; TA terminal apophysis; TH thumb of embolus; VP ventral plate. [Scale bars: mm].</p></caption><graphic xmlns:xlink="http://www.w3.org/1999/xlink" xlink:href="ZooKeys-375-075-g003.jpg" position="float" orientation="portrait" xlink:type="simple"/></fig><fig id="F5" position="float" orientation="portrait"><label>Figure 5.</label><caption><p><italic><tp:taxon-name>Acanoides hengshanensis</tp:taxon-name></italic>. <bold>A</bold> palp (embolic division removed), prolateral <bold>B</bold> palp, retrolateral, arrow indicates pointed tooth on posterolateral margin <bold>C</bold> embolic division, ventral <bold>D</bold> embolic division, dorsal <bold>E</bold> detail of D <bold>F</bold> detail of C <bold>G</bold> epigynum, ventral <bold>H</bold> epigynum, dorsal. AX apex of embolus; CG copulatory groove; CO copulatory opening; DM distal membrane of terminal apophysis; EA extensible area of epigynal basal part; EM embolic membrane; EP embolus proper; FG fertilization groove; LC lamella characteristica; P paracymbium; PCA proximal cymbial apophysis; R radix; S spermatheca; SPT suprategulum; TA terminal apophysis; TH thumb of embolus; VP ventral plate. [Scale bars: mm].</p></caption><graphic xmlns:xlink="http://www.w3.org/1999/xlink" xlink:href="ZooKeys-375-075-g005.jpg" position="float" orientation="portrait" xlink:type="simple"/></fig><fig id="F7" position="float" orientation="portrait"><label>Figure 7.</label><caption><p>Collecting localities of <italic><tp:taxon-name>Acanoides</tp:taxon-name></italic> species and <italic><tp:taxon-name>Acanthoneta aggressa</tp:taxon-name></italic>, <italic><tp:taxon-name>Acanoides beijingensis</tp:taxon-name></italic> sp. n. (Beijing, Hebei); <italic><tp:taxon-name>Acanoides hengshanensis</tp:taxon-name></italic> (Hunan, Beijing); <italic><tp:taxon-name>Acanthoneta dokutchaevi</tp:taxon-name></italic> (Jilin).</p></caption><graphic xmlns:xlink="http://www.w3.org/1999/xlink" xlink:href="ZooKeys-375-075-g007.jpg" position="float" orientation="portrait" xlink:type="simple"/></fig></tp:treatment-sec><ref-list><ref id="B27"><mixed-citation xmlns:xlink="http://www.w3.org/1999/xlink" xlink:type="simple"><person-group><name name-style="western"><surname>Tu</surname><given-names>LH</given-names></name><name name-style="western"><surname>Saaristo</surname><given-names>MI</given-names></name><name name-style="western"><surname>Li</surname><given-names>SQ</given-names></name></person-group> (<year>2006</year>) <article-title>A review of Chinese micronetine species (Araneae: Linyphiidae). Part II: Seven species of ex-<italic>Lepthyphantes</italic>.</article-title><source>Animal Biology</source><volume>56</volume>: <fpage>403</fpage>-<lpage>421</lpage>. doi: <ext-link ext-link-type="uri" xlink:href="http://dx.doi.org/10.1163/157075606778441877" xlink:type="simple">10.1163/157075606778441877</ext-link></mixed-citation></ref></ref-list></tp:taxon-treatment>
