# Supplementary material for: Acanoides gen. n., a new spider genus from China with a note on the taxonomic status of Acanthoneta Eskov & Marusik, 1992 (Araneae, Linyphiidae, Micronetinae)
Source: Zookeys. 2014 Jan 30;(375):75–99. doi: 10.3897/zookeys.375.6116 (PMC3921563; doi:10.3897/zookeys.375.6116)
Supplement: XML Treatment for Acanthoneta [file zookeys.375.6116-treatment4.xml]

<!DOCTYPE tp:taxon-treatment
  PUBLIC "-//TaxonX//DTD Taxonomic Treatment Publishing DTD v0 20100105//EN" "tax-treatment-NSO.dtd">
<tp:taxon-treatment xmlns:tp="http://www.plazi.org/taxpub"><tp:treatment-meta><mixed-citation publication-type="journal"><person-group><name><surname>Sun</surname><given-names>Ning</given-names></name><name><surname>Marusik</surname><given-names>Yuri M.</given-names></name><name><surname>Tu</surname><given-names>Lihong</given-names></name></person-group><article-title><italic>Acanoides</italic> gen. n., a new spider genus from China with a note on the taxonomic status of <italic>Acanthoneta</italic> Eskov &amp; Marusik, 1992 (Araneae, Linyphiidae, Micronetinae)</article-title><source>Zookeys</source><day>30</day><month>1</month><year>2014</year><volume>2014</volume><issue>375</issue><fpage>75</fpage><lpage>99</lpage><pub-id pub-id-type="doi">10.3897/zookeys.375.6116</pub-id></mixed-citation></tp:treatment-meta><tp:nomenclature><label>Genus</label><tp:taxon-name>
                            <tp:taxon-name-part taxon-name-part-type="genus">Acanthoneta</tp:taxon-name-part>
                        </tp:taxon-name><tp:taxon-authority>Eskov &amp; Marusik, 1992</tp:taxon-authority><tp:taxon-status xmlns:xlink="http://www.w3.org/1999/xlink" xlink:type="simple">stat. n.</tp:taxon-status><tp:nomenclature-citation-list><tp:nomenclature-citation><tp:taxon-name>Acanthoneta</tp:taxon-name><comment> Eskov &amp; Marusik, 1992: 34. Described as a subgenus of <italic><tp:taxon-name>Poeciloneta</tp:taxon-name></italic>.</comment></tp:nomenclature-citation><tp:nomenclature-citation><tp:taxon-name>Acanthoneta</tp:taxon-name><comment>: <xref ref-type="bibr" rid="B21">Saaristo and Tanasevitch 1996</xref>: 175. Raised to generic status without any comments or argumentation.</comment></tp:nomenclature-citation></tp:nomenclature-citation-list></tp:nomenclature><tp:treatment-sec sec-type="Type species"><title>Type species.</title><p><italic><tp:taxon-name>Poeciloneta aggressus</tp:taxon-name></italic> (Chamberlin &amp; Ivie, 1943).</p><!--PageBreak--><!--PageBreak--></tp:treatment-sec><tp:treatment-sec sec-type="Composition"><title>Composition.</title><p>Three species: <italic><tp:taxon-name>Acanthoneta aggressa</tp:taxon-name></italic> Chamberlin &amp; Ivie, 1943 (Nearctic), <italic><tp:taxon-name>Acanthoneta dokutchaevi</tp:taxon-name></italic> Eskov &amp; Marusik, 1993 (Far East Asia) and <italic><tp:taxon-name>Acanthoneta furcata</tp:taxon-name></italic> Emerton, 1913 (Nearctic).</p></tp:treatment-sec><tp:treatment-sec sec-type="Comments"><title>Comments.</title><p>Originally <italic><tp:taxon-name>Acanthoneta</tp:taxon-name></italic> was described as a subgenus of <italic><tp:taxon-name>Poeciloneta</tp:taxon-name></italic>, including two species: <italic><tp:taxon-name>Poeciloneta (Acanthoneta) aggressa</tp:taxon-name></italic> and <italic><tp:taxon-name>Poeciloneta (Acanthoneta) furcata</tp:taxon-name></italic>. One additional species <italic><tp:taxon-name>Acanthoneta dokutchaevi</tp:taxon-name></italic> was assigned to the subgenus by <xref ref-type="bibr" rid="B7">Eskov and Marusik (1993)</xref>. <xref ref-type="bibr" rid="B21">Saaristo and Tanasevitch (1996)</xref> raised <italic><tp:taxon-name>Acanthoneta</tp:taxon-name></italic> to genus status without any argumentations and hence the new status was not accepted by <xref ref-type="bibr" rid="B14">Platnick (2014)</xref>. Here we provide a diagnosis for <italic><tp:taxon-name>Acanthoneta</tp:taxon-name></italic> and a comparison with <italic><tp:taxon-name>Poeciloneta</tp:taxon-name></italic>.</p></tp:treatment-sec><tp:treatment-sec sec-type="Diagnosis"><title>Diagnosis.</title><p>Males of <italic><tp:taxon-name>Acanthoneta</tp:taxon-name></italic> differ from <italic><tp:taxon-name>Poeciloneta</tp:taxon-name></italic> by the long radix almost parallel with the long lamella characteristica (<xref ref-type="fig" rid="F6">Fig. 6F</xref>), in the latter the radix is normal boat-shaped, lamella characteristica large and ribbon-like (<xref ref-type="bibr" rid="B20">Saaristo and Tanasevitch 2000</xref>: fig. 11). Females of the two genera differ by the epigynum in <italic><tp:taxon-name>Acanthoneta</tp:taxon-name></italic> having a sigmoid scape surrounded by an epigynal cavity, the lateral wall of which is posteriorly extended (<xref ref-type="fig" rid="F6">Fig. 6H</xref>), whereas in <italic><tp:taxon-name>Poeciloneta</tp:taxon-name></italic> the scape is exposed, enlarged and strongly sclerotized (<xref ref-type="bibr" rid="B20">Saaristo and Tanasevitch 2000</xref>: fig. 18).</p></tp:treatment-sec><tp:treatment-sec><!--Section generated to contain objects referenced in tp:taxon-treatment.--><fig id="F6" position="float" orientation="portrait"><label>Figure 6.</label><caption><p><italic><tp:taxon-name>Acanthoneta dokutchaevi</tp:taxon-name></italic> (<bold>A–G</bold>) and <italic><tp:taxon-name>Acanthoneta aggressa</tp:taxon-name></italic> (<bold>H–J</bold>). <bold>A</bold> male, dorsal <bold>B</bold> male, lateral <bold>C</bold> male palp, prolateral <bold>D</bold> male palp, ventral <bold>E</bold> male palp, retrolateral <bold>F</bold> embolic division, ventral <bold>G</bold> embolic division, dorsal <bold>H</bold> epigynum, ventral <bold>I</bold> epigynum, posterior <bold>J</bold> epigynum, lateral (<bold>H–J</bold> photos provided by Don Buckle). EB epigynal basal part; EM embolic membrane; EP embolus proper; FiG Fickert’s gland; LC lamella characteristica; P paracymbium; PCA proximal cymbial apophysis; PH pit hook; R radix; SC scape; ST stretcher; TA terminal apophysis; TH thumb of embolus. [Scale bars: mm].</p></caption><graphic xmlns:xlink="http://www.w3.org/1999/xlink" xlink:href="ZooKeys-375-075-g006.jpg" position="float" orientation="portrait" xlink:type="simple"/></fig></tp:treatment-sec><ref-list><ref id="B21"><mixed-citation xmlns:xlink="http://www.w3.org/1999/xlink" xlink:type="simple"><person-group><name name-style="western"><surname>Saaristo</surname><given-names>MI</given-names></name><name name-style="western"><surname>Tanasevitch</surname><given-names>AV</given-names></name></person-group> (<year>1996</year>) <article-title>Redelimitation of the Subfamily Micronetinae Hull, 1920 and the Genus <italic>Lepthyphantes</italic> Menge, 1866 with Descriptions of Some New Genera (Aranei, Linyphiidae). Berichte naturw.-mediz.</article-title><source>Verein Innsbruck</source><volume>83</volume>: <fpage>163</fpage>-<lpage>186</lpage>.</mixed-citation></ref><ref id="B7"><mixed-citation xmlns:xlink="http://www.w3.org/1999/xlink" xlink:type="simple"><person-group><name name-style="western"><surname>Eskov</surname><given-names>KY</given-names></name><name name-style="western"><surname>Marusik</surname><given-names>YM</given-names></name></person-group> (<year>1993</year>) <article-title>New data on the taxonomy and faunistics of North Asian linyphiid spiders (Aranei Linyphiidae).</article-title><source>Arthropoda Selecta</source><volume>2</volume>: <fpage>41</fpage>-<lpage>79</lpage>.</mixed-citation></ref><ref id="B14"><mixed-citation xmlns:xlink="http://www.w3.org/1999/xlink" xlink:type="simple"><person-group><name name-style="western"><surname>Platnick</surname><given-names>NI</given-names></name></person-group> (<year>2014</year>) <article-title>The world spider catalog, version 13.0.</article-title><publisher-name>American Museum of Natural History</publisher-name>. <ext-link ext-link-type="uri" xlink:href="http://research.amnh.org/iz/spiders/catalog/LINYPHIIDAE.html" xlink:type="simple">http://research.amnh.org/iz/spiders/catalog/LINYPHIIDAE.html</ext-link></mixed-citation></ref><ref id="B20"><mixed-citation xmlns:xlink="http://www.w3.org/1999/xlink" xlink:type="simple"><person-group><name name-style="western"><surname>Saaristo</surname><given-names>MI</given-names></name><name name-style="western"><surname>Tanasevitch</surname><given-names>AV</given-names></name></person-group> (<year>2000</year>) <article-title>Systematics of the <italic>Bolyphantes</italic>-<italic>Poeciloneta</italic> genus group of the subfamily Micronetinae Hull, 1920 (Arachnida: Araneae: Linyphiidae).</article-title><source>Reichenbachia</source><volume>33</volume>: <fpage>255</fpage>-<lpage>265</lpage>.</mixed-citation></ref></ref-list></tp:taxon-treatment>
