# Supplementary material for: Acanoides gen. n., a new spider genus from China with a note on the taxonomic status of Acanthoneta Eskov & Marusik, 1992 (Araneae, Linyphiidae, Micronetinae)
Source: Zookeys. 2014 Jan 30;(375):75–99. doi: 10.3897/zookeys.375.6116 (PMC3921563; doi:10.3897/zookeys.375.6116)
Supplement: XML Treatment for Acanthoneta aggressa [file zookeys.375.6116-treatment5.xml]

<!DOCTYPE tp:taxon-treatment
  PUBLIC "-//TaxonX//DTD Taxonomic Treatment Publishing DTD v0 20100105//EN" "tax-treatment-NSO.dtd">
<tp:taxon-treatment xmlns:tp="http://www.plazi.org/taxpub"><tp:treatment-meta><mixed-citation publication-type="journal"><person-group><name><surname>Sun</surname><given-names>Ning</given-names></name><name><surname>Marusik</surname><given-names>Yuri M.</given-names></name><name><surname>Tu</surname><given-names>Lihong</given-names></name></person-group><article-title><italic>Acanoides</italic> gen. n., a new spider genus from China with a note on the taxonomic status of <italic>Acanthoneta</italic> Eskov &amp; Marusik, 1992 (Araneae, Linyphiidae, Micronetinae)</article-title><source>Zookeys</source><day>30</day><month>1</month><year>2014</year><volume>2014</volume><issue>375</issue><fpage>75</fpage><lpage>99</lpage><pub-id pub-id-type="doi">10.3897/zookeys.375.6116</pub-id></mixed-citation></tp:treatment-meta><tp:nomenclature><tp:taxon-name>
                            <tp:taxon-name-part taxon-name-part-type="genus">Acanthoneta</tp:taxon-name-part>
                            <tp:taxon-name-part taxon-name-part-type="species">aggressa</tp:taxon-name-part>
                            <object-id xmlns:xlink="http://www.w3.org/1999/xlink" xlink:type="simple">http://species-id.net/wiki/Acanthoneta_aggressa</object-id>
                        </tp:taxon-name><tp:taxon-authority>(Chamberlin &amp; Ivie, 1943)</tp:taxon-authority><xref ref-type="fig" rid="F6">Fig. 6H–J</xref><tp:nomenclature-citation-list><tp:nomenclature-citation><tp:taxon-name>Lepthyphantes aggressus</tp:taxon-name><comment> Chamberlin &amp; Ivie, 1943: 14, figs 19–20.</comment></tp:nomenclature-citation><tp:nomenclature-citation><tp:taxon-name>Poeciloneta aggressa</tp:taxon-name><comment>: Crawford 1988: 19.</comment></tp:nomenclature-citation><tp:nomenclature-citation><tp:taxon-name>Acanthoneta aggressa</tp:taxon-name><comment>: <xref ref-type="bibr" rid="B21">Saaristo and Tanasevitch 1996</xref>: 175.</comment></tp:nomenclature-citation><tp:nomenclature-citation><tp:taxon-name>Poeciloneta aggressa</tp:taxon-name><comment>: <xref ref-type="bibr" rid="B13">Paquin and Dupérré 2003</xref>: 147, figs 1623–1625.</comment></tp:nomenclature-citation></tp:nomenclature-citation-list></tp:nomenclature><tp:treatment-sec sec-type="Material examined"><title>Material examined.</title><p>No material examined, epigynum pictures were provided by Don Buckle (Saskatoon, Canada): 1 ♀, Canada, Alberta, Chinook Lake, under log in spruce or fir woods, <named-content xmlns:xlink="http://www.w3.org/1999/xlink" content-type="dwc:verbatimCoordinates" xlink:type="simple">49°40'N, 114°30'W</named-content>, 25 Jul. 1988, D. J. Buckle leg.</p></tp:treatment-sec><tp:treatment-sec sec-type="Description"><title>Description.</title><p><italic>Epigynum</italic> (<xref ref-type="fig" rid="F6">Fig. 6H–J</xref>). Slightly protruding, without extensible area at basal part. Epigynal cavity, with posteriorly extended lateral wall, surrounding sigmoid folded scape; scape long and narrow, with well developed lateral lobes hosting copulatory openings and distal stretcher.</p></tp:treatment-sec><tp:treatment-sec sec-type="Distribution"><title>Distribution.</title><p>Across North America from Washington State to Québec (<xref ref-type="bibr" rid="B3">Buckle et al. 2001</xref>; <xref ref-type="bibr" rid="B13">Paquin and Dupérré 2003</xref>).</p></tp:treatment-sec><tp:treatment-sec><!--Section generated to contain objects referenced in tp:taxon-treatment.--><fig id="F6" position="float" orientation="portrait"><label>Figure 6.</label><caption><p><italic><tp:taxon-name>Acanthoneta dokutchaevi</tp:taxon-name></italic> (<bold>A–G</bold>) and <italic><tp:taxon-name>Acanthoneta aggressa</tp:taxon-name></italic> (<bold>H–J</bold>). <bold>A</bold> male, dorsal <bold>B</bold> male, lateral <bold>C</bold> male palp, prolateral <bold>D</bold> male palp, ventral <bold>E</bold> male palp, retrolateral <bold>F</bold> embolic division, ventral <bold>G</bold> embolic division, dorsal <bold>H</bold> epigynum, ventral <bold>I</bold> epigynum, posterior <bold>J</bold> epigynum, lateral (<bold>H–J</bold> photos provided by Don Buckle). EB epigynal basal part; EM embolic membrane; EP embolus proper; FiG Fickert’s gland; LC lamella characteristica; P paracymbium; PCA proximal cymbial apophysis; PH pit hook; R radix; SC scape; ST stretcher; TA terminal apophysis; TH thumb of embolus. [Scale bars: mm].</p></caption><graphic xmlns:xlink="http://www.w3.org/1999/xlink" xlink:href="ZooKeys-375-075-g006.jpg" position="float" orientation="portrait" xlink:type="simple"/></fig></tp:treatment-sec><ref-list><ref id="B21"><mixed-citation xmlns:xlink="http://www.w3.org/1999/xlink" xlink:type="simple"><person-group><name name-style="western"><surname>Saaristo</surname><given-names>MI</given-names></name><name name-style="western"><surname>Tanasevitch</surname><given-names>AV</given-names></name></person-group> (<year>1996</year>) <article-title>Redelimitation of the Subfamily Micronetinae Hull, 1920 and the Genus <italic>Lepthyphantes</italic> Menge, 1866 with Descriptions of Some New Genera (Aranei, Linyphiidae). Berichte naturw.-mediz.</article-title><source>Verein Innsbruck</source><volume>83</volume>: <fpage>163</fpage>-<lpage>186</lpage>.</mixed-citation></ref><ref id="B13"><mixed-citation xmlns:xlink="http://www.w3.org/1999/xlink" xlink:type="simple"><person-group><name name-style="western"><surname>Paquin</surname><given-names>P</given-names></name><name name-style="western"><surname>Dupérré</surname><given-names>N</given-names></name></person-group> (<year>2003</year>) <article-title>Guide d’identification des Araignées (Araneae) du Québec.</article-title><source>Fabreries Supplement</source><volume>11</volume>: <fpage>147</fpage>.</mixed-citation></ref><ref id="B3"><mixed-citation xmlns:xlink="http://www.w3.org/1999/xlink" xlink:type="simple"><person-group><name name-style="western"><surname>Buckle</surname><given-names>DJ</given-names></name><name name-style="western"><surname>Carroll</surname><given-names>D</given-names></name><name name-style="western"><surname>Crawford</surname><given-names>RL</given-names></name><name name-style="western"><surname>Roth</surname><given-names>VD</given-names></name></person-group> (<year>2001</year>) <article-title>Linyphiidae and Pimoidae of America north of Mexico: checklist, synonymy, and literature.</article-title><source>Fabreries Supplement</source><volume>10</volume>: <fpage>89</fpage>-<lpage>191</lpage>.</mixed-citation></ref></ref-list></tp:taxon-treatment>
