# Supplementary material for: Acanoides gen. n., a new spider genus from China with a note on the taxonomic status of Acanthoneta Eskov & Marusik, 1992 (Araneae, Linyphiidae, Micronetinae)
Source: Zookeys. 2014 Jan 30;(375):75–99. doi: 10.3897/zookeys.375.6116 (PMC3921563; doi:10.3897/zookeys.375.6116)
Supplement: XML Treatment for Acanthoneta dokutchaevi [file zookeys.375.6116-treatment6.xml]

<!DOCTYPE tp:taxon-treatment
  PUBLIC "-//TaxonX//DTD Taxonomic Treatment Publishing DTD v0 20100105//EN" "tax-treatment-NSO.dtd">
<tp:taxon-treatment xmlns:tp="http://www.plazi.org/taxpub"><tp:treatment-meta><mixed-citation publication-type="journal"><person-group><name><surname>Sun</surname><given-names>Ning</given-names></name><name><surname>Marusik</surname><given-names>Yuri M.</given-names></name><name><surname>Tu</surname><given-names>Lihong</given-names></name></person-group><article-title><italic>Acanoides</italic> gen. n., a new spider genus from China with a note on the taxonomic status of <italic>Acanthoneta</italic> Eskov &amp; Marusik, 1992 (Araneae, Linyphiidae, Micronetinae)</article-title><source>Zookeys</source><day>30</day><month>1</month><year>2014</year><volume>2014</volume><issue>375</issue><fpage>75</fpage><lpage>99</lpage><pub-id pub-id-type="doi">10.3897/zookeys.375.6116</pub-id></mixed-citation></tp:treatment-meta><tp:nomenclature><tp:taxon-name>
                            <tp:taxon-name-part taxon-name-part-type="genus">Acanthoneta</tp:taxon-name-part>
                            <tp:taxon-name-part taxon-name-part-type="species">dokutchaevi</tp:taxon-name-part>
                            <object-id xmlns:xlink="http://www.w3.org/1999/xlink" xlink:type="simple">http://species-id.net/wiki/Acanthoneta_dokutchaevi</object-id>
                        </tp:taxon-name><tp:taxon-authority>Eskov &amp; Marusik, 1993</tp:taxon-authority><xref ref-type="fig" rid="F6">Fig. 6A–G</xref><!--PageBreak--><!--PageBreak--><tp:nomenclature-citation-list><tp:nomenclature-citation><tp:taxon-name>Poeciloneta (Acanthoneta) aggressa</tp:taxon-name><comment> non Chamberlin &amp; Ivie, 1943: <xref ref-type="bibr" rid="B8">Eskov and Marusik 1992</xref>: 34–35, figs 11–13 (♂).</comment></tp:nomenclature-citation><tp:nomenclature-citation><tp:taxon-name>Poeciloneta (Acanthoneta) dokutchaevi</tp:taxon-name><comment>: <xref ref-type="bibr" rid="B7">Eskov and Marusik 1993</xref>: 52, figs 49–51 (♂).</comment></tp:nomenclature-citation></tp:nomenclature-citation-list></tp:nomenclature><tp:treatment-sec sec-type="Material examined"><title>Material examined.</title><p>1 ♂, China, Jilin Province, Mt. Changbaishan, Ski. <named-content xmlns:xlink="http://www.w3.org/1999/xlink" content-type="dwc:verbatimCoordinates" xlink:type="simple">42°01.54'N, 128°04.25'E</named-content>, alt. ca 1260 m, 31 July 1971.</p></tp:treatment-sec><tp:treatment-sec sec-type="Description"><title>Description.</title><p>Male (<xref ref-type="fig" rid="F6">Fig. 6A–B</xref>). Chelicera long, with strong stridulatory ridges. Chaetotaxy: Ti I–IV: 2-2-2-2; Mt I–IV: 1-0-0-1; Tm I about 0.80, Tm IV present. For other somatic characters see description by <xref ref-type="bibr" rid="B7">Eskov and Marusik (1993)</xref>.</p><p><italic>Male palp</italic> (<xref ref-type="fig" rid="F6">Fig. 6C–E</xref>). Cymbium with proximal apophysis erected. Paracymbium wide, with two pointed teeth on lateral margin. Distal suprategular apophysis modified as pit hook. Embolic division: radix long and narrow; Fickert’s gland located within radix; embolus main body trunk-like with serrated area, pointed embolus proper and well developed thumb; lamella characteristica fork-like branched, long and slender, almost parallel to radix; terminal apophysis with distal membrane and two strongly sclerotized teeth on ventral side.</p><p>Female. Unknown.</p><!--PageBreak--></tp:treatment-sec><tp:treatment-sec sec-type="Remarks"><title>Remarks.</title><p>The male of this species is similar to the type species <italic><tp:taxon-name>Acanthoneta aggressa</tp:taxon-name></italic>. It differs only by the shape of the paracymbium. For a detailed comparison see <xref ref-type="bibr" rid="B7">Eskov and Marusik (1993)</xref>.</p></tp:treatment-sec><tp:treatment-sec sec-type="Distribution"><title>Distribution.</title><p>Far East Asia: Magadan Area (<xref ref-type="bibr" rid="B7">Eskov and Marusik 1993</xref>) and China (<xref ref-type="fig" rid="F7">Fig. 7</xref>) (new record).</p></tp:treatment-sec><tp:treatment-sec><!--Section generated to contain objects referenced in tp:taxon-treatment.--><fig id="F6" position="float" orientation="portrait"><label>Figure 6.</label><caption><p><italic><tp:taxon-name>Acanthoneta dokutchaevi</tp:taxon-name></italic> (<bold>A–G</bold>) and <italic><tp:taxon-name>Acanthoneta aggressa</tp:taxon-name></italic> (<bold>H–J</bold>). <bold>A</bold> male, dorsal <bold>B</bold> male, lateral <bold>C</bold> male palp, prolateral <bold>D</bold> male palp, ventral <bold>E</bold> male palp, retrolateral <bold>F</bold> embolic division, ventral <bold>G</bold> embolic division, dorsal <bold>H</bold> epigynum, ventral <bold>I</bold> epigynum, posterior <bold>J</bold> epigynum, lateral (<bold>H–J</bold> photos provided by Don Buckle). EB epigynal basal part; EM embolic membrane; EP embolus proper; FiG Fickert’s gland; LC lamella characteristica; P paracymbium; PCA proximal cymbial apophysis; PH pit hook; R radix; SC scape; ST stretcher; TA terminal apophysis; TH thumb of embolus. [Scale bars: mm].</p></caption><graphic xmlns:xlink="http://www.w3.org/1999/xlink" xlink:href="ZooKeys-375-075-g006.jpg" position="float" orientation="portrait" xlink:type="simple"/></fig><fig id="F7" position="float" orientation="portrait"><label>Figure 7.</label><caption><p>Collecting localities of <italic><tp:taxon-name>Acanoides</tp:taxon-name></italic> species and <italic><tp:taxon-name>Acanthoneta aggressa</tp:taxon-name></italic>, <italic><tp:taxon-name>Acanoides beijingensis</tp:taxon-name></italic> sp. n. (Beijing, Hebei); <italic><tp:taxon-name>Acanoides hengshanensis</tp:taxon-name></italic> (Hunan, Beijing); <italic><tp:taxon-name>Acanthoneta dokutchaevi</tp:taxon-name></italic> (Jilin).</p></caption><graphic xmlns:xlink="http://www.w3.org/1999/xlink" xlink:href="ZooKeys-375-075-g007.jpg" position="float" orientation="portrait" xlink:type="simple"/></fig></tp:treatment-sec><ref-list><ref id="B8"><mixed-citation xmlns:xlink="http://www.w3.org/1999/xlink" xlink:type="simple"><person-group><name name-style="western"><surname>Eskov</surname><given-names>KY</given-names></name><name name-style="western"><surname>Marusik</surname><given-names>YM</given-names></name></person-group> (<year>1992</year>) <article-title>On the mainly Siberian spider genera <italic>Wubanoides</italic>, <italic>Parawubanoides</italic> gen. n. and <italic>Poeciloneta</italic>.</article-title><source>Arthropoda Selecta</source><volume>1</volume>: <fpage>21</fpage>-<lpage>38</lpage>.</mixed-citation></ref><ref id="B7"><mixed-citation xmlns:xlink="http://www.w3.org/1999/xlink" xlink:type="simple"><person-group><name name-style="western"><surname>Eskov</surname><given-names>KY</given-names></name><name name-style="western"><surname>Marusik</surname><given-names>YM</given-names></name></person-group> (<year>1993</year>) <article-title>New data on the taxonomy and faunistics of North Asian linyphiid spiders (Aranei Linyphiidae).</article-title><source>Arthropoda Selecta</source><volume>2</volume>: <fpage>41</fpage>-<lpage>79</lpage>.</mixed-citation></ref></ref-list></tp:taxon-treatment>
